# Supplementary material for: Ultra-photostable small-molecule dyes facilitate near-infrared biophotonics
Source: Nat Commun. 2024 Mar 22;15:2593. doi: 10.1038/s41467-024-46853-0 (PMC10960032; doi:10.1038/s41467-024-46853-0)
Supplement: Supplementary file 4 — Supplementary Data 1 [file 41467_2024_46853_MOESM4_ESM.txt]

atomic coordinates

amino group of AF1
 N                 -0.54907300   -0.70453900    0.00013200
 H                 -0.20808400   -1.66035700    0.02896400
 H                 -0.20507400   -0.25379300    0.84226300
 C                 -0.02180200   -0.02077600   -1.18435600
 H                 -0.39955900   -0.51482000   -2.08320000
 H                 -0.39634400    1.00588600   -1.20391900
 H                  1.07657100    0.02003200   -1.25895500

amino group of AF2
 C                 -0.91934400    2.37785800   -0.02049800
 H                 -0.53070800    1.35678700   -0.03779900
 H                 -0.60235600    2.85320300    0.92559800
 H                 -2.01154100    2.31262400   -0.00362200
 N                 -0.49359700    3.08676400   -1.21959200
 H                  0.51767300    3.04497000   -1.29201400
 C                 -0.91938800    4.47964800   -1.23402900
 H                 -0.53053900    4.97524100   -2.12683700
 H                 -2.01157500    4.52685700   -1.28238000
 H                 -0.60264500    5.06128600   -0.34921300

amino group of AF3
 N                  0.15122500   -1.04633200   -0.00009700
 C                  0.58283100   -0.35224700    1.20229700
 H                  0.19073300    0.66799600    1.20473100
 H                  0.19382900   -0.86251200    2.08713900
 H                  1.68440800   -0.29388500    1.29965200
 C                  0.58467400   -2.43410100   -0.00126600
 H                  0.19554100   -2.94682000    0.88209600
 H                  0.19408900   -2.94578400   -0.88458700
 H                  1.68640500   -2.54614900   -0.00223700
 C                  0.58083900   -0.35084700   -1.20239600
 H                  0.19032600   -0.86004900   -2.08718600
 H                  0.18878600    0.66941500   -1.20296300
 H                  1.68225400   -0.29242000   -1.30153200

amino group of AF5
 N                 -1.27212500   -0.86620500   -0.12232700
 C                 -0.93005800   -0.19593000    1.13445500
 H                 -1.29045600   -0.83153900    1.94870100
 H                  0.16765100   -0.11694500    1.26384700
 C                 -0.92834500   -2.28940000   -0.07579700
 H                 -1.28815000   -2.67808900    0.88145500
 H                  0.16953800   -2.43963600   -0.07977300
 C                 -0.67491700   -0.20055200   -1.27291800
 H                 -0.99645400   -0.67821800   -2.19878300
 H                 -0.99899000    0.83932000   -1.32222600
 H                  0.43211100   -0.21414300   -1.24620900
 C                 -1.56549100    1.18560900    1.28522900
 H                 -1.40057000    1.56656300    2.29698500
 H                 -1.14813000    1.92061000    0.59322100
 H                 -2.64289400    1.12822700    1.11103700
 C                 -1.56299900   -3.11037500   -1.19756200
 H                 -1.14669200   -2.87649600   -2.18005600
 H                 -1.39604300   -4.17699800   -1.02314100
 H                 -2.64074400   -2.93272700   -1.23405900

amino group of AF6
 C                 -0.88363800   -0.44592000    0.20650600
 C                  0.61131400   -0.43626800   -0.18966100
 C                 -0.87400000    1.04894500   -0.18999200
 H                 -1.54521000   -1.10766200   -0.35233800
 H                 -1.03407100   -0.59612600    1.27624900
 H                  0.76244200   -0.78641900   -1.22491500
 H                  1.32878000   -0.94320700    0.46266900
 H                 -1.22393100    1.19981700   -1.22535900
 H                 -1.38113500    1.76652200    0.46206300
 N                  0.59925900    1.03701600   -0.07600000
 C                  1.37240300    1.81000200   -1.02111300
 H                  1.19116000    2.87734100   -0.86548600
 H                  2.43971900    1.62887100   -0.86520500
 H                  1.13405600    1.57140100   -2.07551200

amino group of AF7
 C                  1.00149000   -0.83432100   -0.16161500
 C                  0.99735800    0.66914500    0.13407500
 C                 -0.50604200    0.67319300   -0.16195200
 H                  1.38794500   -1.03408100   -1.17128600
 H                  1.49750800   -1.47845800    0.56778000
 H                 -0.70558100    1.05942100   -1.17175400
 H                 -1.15034800    1.16936800    0.56718700
 N                 -0.47772500   -0.80600100   -0.07147700
 C                 -1.23189700   -1.56040200   -1.04982100
 H                 -1.05292000   -2.62920600   -0.90859000
 H                 -2.30073600   -1.38140300   -0.90887300
 H                 -0.97297200   -1.30171000   -2.09329400
 F                  1.31471100    0.98679000    1.42170000
 F                  1.77535200    1.44696700   -0.66914700

amino group of AF8
 C                  2.65865300    0.97679700   -0.21572700
 C                  3.14452500    2.27926300   -0.87500000
 C                  1.86723100    3.16303500   -0.96352400
 C                  0.76071500    2.29161500   -0.34475700
 H                  3.17469500    0.08475100   -0.58206600
 H                  2.81149600    1.02047500    0.88125900
 H                  3.94163300    2.75011900   -0.29560900
 H                  3.54286100    2.07947100   -1.87189200
 H                  1.97541000    4.11204000   -0.43393500
 H                  1.63401300    3.39706400   -2.00430600
 H                  0.64911400    2.51986400    0.73419900
 H                 -0.21796500    2.43446900   -0.81170600
 C                  0.48893100   -0.08422500    0.16607800
 H                 -0.55672300   -0.07213700   -0.15248800
 H                  0.89271500   -1.07599400   -0.05387100
 H                  0.51361400    0.05921900    1.26377100
 N                  1.23783800    0.92663100   -0.55082500

amino group of AF9
 C                 -3.51431100   -1.91646600    0.00421400
 C                 -1.98305500   -1.92853800   -0.06506800
 C                 -1.43607000   -0.49833600    0.00522300
 C                 -2.00356800    0.24597900    1.21542600
 C                 -4.00122100   -1.11696700    1.21435500
 H                 -0.34207900   -0.50276900    0.05742000
 H                 -1.58587200   -2.51117300    0.77652200
 H                 -1.64178200   -2.42803100   -0.97766700
 H                 -3.92122300   -1.45852600   -0.90434300
 H                 -3.90913400   -2.93676100    0.05589900
 H                 -1.61390100   -0.21296900    2.14798400
 H                 -1.66200300    1.28578200    1.21074500
 H                 -3.71674400   -1.64764300    2.14687200
 H                 -5.09397300   -1.05571300    1.20888500
 H                 -1.71372500    0.04803600   -0.90314200
 N                 -3.46570800    0.24357900    1.20081600
 C                 -4.01586100    1.04909400    2.27725300
 H                 -3.64599900    2.07495500    2.20146400
 H                 -5.10585200    1.07951200    2.20025800
 H                 -3.75653700    0.66757200    3.28344200

amino group of AF10
 C                 -1.26217900   -0.56056300   -0.08068300
 C                  0.27206800   -0.61140600   -0.05339400
 C                  0.98721400    0.73907600    0.07708400
 C                  0.48352800    1.65551100    1.20323300
 C                 -2.08057700    1.24357100    1.40356800
 C                 -0.94285300    2.17566100    0.95900000
 H                 -1.62325600    0.09445800   -0.89220400
 H                  0.55453100   -1.25725100    0.78539900
 H                  0.90123100    1.28626700   -0.87152600
 H                  0.53893600    1.13945000    2.16807400
 H                 -2.26961200    1.39505900    2.47288900
 H                 -1.62676600   -1.56218600   -0.32541700
 H                  0.62568400   -1.10891500   -0.96557900
 H                  2.05840100    0.55109400    0.21524300
 H                  1.16235700    2.51301600    1.27158100
 H                 -3.00827400    1.55430000    0.88195400
 H                 -1.08740400    3.12790400    1.48065800
 H                 -1.04853900    2.41073500   -0.10636600
 C                 -2.98138700   -0.96859300    1.60662600
 H                 -2.74129400   -2.03405300    1.58140900
 H                 -3.27116900   -0.71948200    2.63145700
 H                 -3.86445300   -0.79896300    0.96107800
 N                 -1.82138300   -0.18261800    1.22160800

amino group of AF12
 N                 -0.73307300    1.12842000    0.07756400
 C                  0.22745200    0.82241300    1.12224200
 H                 -0.29597000    0.39132800    1.97479700
 H                  0.95683800    0.08170700    0.78263900
 H                  0.78070900    1.70725800    1.47130800
 C                 -2.11425200    1.33611700    0.47357900
 H                 -2.80339300    0.90623900   -0.25872000
 H                 -2.29496500    0.83006700    1.42116700
 H                 -2.37151300    2.39875900    0.59778500
 C                 -0.28178400    1.67254700   -1.12059600
 C                 -1.18023200    2.20392500   -2.07173400
 C                  1.09292800    1.70627000   -1.44170600
 C                 -0.72336100    2.71342500   -3.28188100
 H                 -2.24347000    2.22214200   -1.87125900
 C                  1.53208100    2.21967500   -2.65683400
 H                  1.82874100    1.33086300   -0.74268100
 C                  0.63403000    2.72651100   -3.59258700
 H                 -1.44603600    3.11070500   -3.98862200
 H                  2.59742500    2.22547500   -2.86799000
 H                  0.98371100    3.12758700   -4.53768900

amino group of AF13
 N                  0.10556900   -0.85175500    0.05713400
 C                  0.27656200   -0.14076300    1.28109800
 C                 -0.73355600    0.71789900    1.73149200
 C                  1.45112500   -0.25640000    2.03544600
 C                 -0.56809800    1.45265000    2.90225200
 H                 -1.65613200    0.79268300    1.16495200
 C                  1.60461800    0.46624700    3.21499500
 H                  2.23968600   -0.91745000    1.69340000
 C                  0.59979000    1.32795700    3.65203100
 H                 -1.36240400    2.11234600    3.23716100
 H                  2.52117400    0.36504700    3.78782900
 H                  0.72468600    1.89411900    4.56913600
 C                  0.42823000   -2.21319700   -0.03860000
 C                  0.84132500   -2.78813500   -1.25369700
 C                  0.29086800   -3.06237200    1.07828500
 C                  1.10602100   -4.15392200   -1.34121800
 H                  0.96851100   -2.17445900   -2.13642400
 C                  0.56652000   -4.41828800    0.97839900
 H                 -0.04667300   -2.65146900    2.02221300
 C                  0.97701800   -4.98105700   -0.23152100
 H                  1.42416000   -4.56713000   -2.29372000
 H                  0.44708000   -5.04599000    1.85639100
 H                  1.18670100   -6.04276800   -0.30457700
 C                  0.02249700   -0.05604000   -1.16094600
 H                 -0.63525600   -0.53672300   -1.88913300
 H                 -0.39073000    0.92166900   -0.92136900
 H                  1.00464400    0.10135000   -1.63028200

amino group of AF14
 C                  0.85653400   -1.46440900    0.43201800
 C                 -0.48527800   -1.42145600    0.01221500
 C                 -1.08678700   -0.21528700   -0.29587800
 C                 -0.34262200    0.96880600   -0.20053200
 C                  0.98837900    0.91972500    0.20470800
 C                  1.60856600   -0.29342900    0.52125300
 C                  0.25962100   -3.67166300    0.08966700
 H                 -2.12393800   -0.18386600   -0.61840700
 H                 -0.80152200    1.92027400   -0.44750000
 H                  1.56426300    1.83801000    0.26871800
 H                  2.64944700   -0.31025800    0.82521500
 H                  0.15596300   -4.59854600    0.65889900
 H                  0.58863000   -3.93286800   -0.93080600
 N                  1.23707600   -2.77675300    0.72830900
 C                  2.62799000   -3.16980900    0.68352200
 H                  3.05819400   -3.11122200   -0.33041800
 H                  3.22258100   -2.53789100    1.34587800
 H                  2.72480300   -4.19801100    1.03854000
 C                 -1.03275500   -2.83221100    0.03779300
 H                 -1.63381200   -2.99477200    0.94096600
 H                 -1.65761600   -3.08155700   -0.82254000

AF1 ground state (S0)
 C                  0.00106600    3.45505600   -1.05426400
 C                  0.00000400    3.04974100   -2.41446700
 C                  0.00275300    1.65205700   -2.74794800
 C                 -0.00444800    0.74238000   -1.73582000
 C                 -0.01109600    1.15363800   -0.36244800
 C                  0.00000000    2.51906300   -0.04153200
 C                  0.00444800   -0.74238000   -1.73582000
 C                  0.01109600   -1.15363800   -0.36244800
 C                  0.00000000    0.00000000    0.46494300
 C                 -0.00275300   -1.65205700   -2.74794800
 C                 -0.00000400   -3.04974100   -2.41446700
 C                 -0.00106600   -3.45505600   -1.05426400
 C                  0.00000000   -2.51906300   -0.04153200
 C                  0.00000000    0.00000000    1.93833100
 C                 -1.18514200    0.32185400    2.62810700
 C                 -1.16491100    0.30835600    4.02353100
 C                  0.00000000    0.00000000    4.71777200
 C                  1.16491100   -0.30835600    4.02353100
 C                  1.18514200   -0.32185400    2.62810700
 N                 -0.00097500   -3.95920200   -3.40170100
 N                  0.00097500    3.95920200   -3.40170100
 H                  0.00648100    4.51339600   -0.82526400
 H                  0.01405600    1.35607300   -3.79048300
 H                  0.00813900    2.83602900    0.99448400
 H                 -0.01405600   -1.35607300   -3.79048300
 H                 -0.00648100   -4.51339600   -0.82526400
 H                 -0.00813900   -2.83602900    0.99448400
 H                 -2.07431100    0.54001400    4.56603200
 H                  0.00000000    0.00000000    5.80144700
 H                  2.07431100   -0.54001400    4.56603200
 C                 -2.45904000    0.64754400    1.88741200
 H                 -2.40378000    1.62755300    1.40588000
 H                 -2.66388100   -0.08465300    1.10227200
 H                 -3.30755200    0.65980000    2.57200200
 C                  2.45904000   -0.64754400    1.88741200
 H                  2.40378000   -1.62755300    1.40588000
 H                  2.66388100    0.08465300    1.10227200
 H                  3.30755200   -0.65980000    2.57200200
 H                  0.00009700    3.68093200   -4.36984700
 H                  0.00097000    4.94693600   -3.20245200
 H                 -0.00009700   -3.68093200   -4.36984700
 H                 -0.00097000   -4.94693600   -3.20245200

AF2 ground state (S0)
 C                  0.03116700    3.45295500   -0.75466400
 C                  0.02949400    3.05018600   -2.11453100
 C                  0.02018500    1.65171600   -2.44560400
 C                  0.00303100    0.74095800   -1.43965500
 C                  0.00000000    1.15112500   -0.06488900
 C                  0.02037800    2.51305300    0.25427800
 C                 -0.00303100   -0.74095800   -1.43965500
 C                  0.00000000   -1.15112500   -0.06488900
 C                  0.00000000    0.00000000    0.76131900
 C                 -0.02018500   -1.65171600   -2.44560400
 C                 -0.02949400   -3.05018600   -2.11453100
 C                 -0.03116700   -3.45295500   -0.75466400
 C                 -0.02037800   -2.51305300    0.25427800
 C                  0.00000000    0.00000000    2.23375600
 C                 -1.19029400    0.29134500    2.92269100
 C                 -1.17037800    0.27909200    4.31628600
 C                  0.00000000    0.00000000    5.00977100
 C                  1.17037800   -0.27909200    4.31628600
 C                  1.19029400   -0.29134500    2.92269100
 N                 -0.03961600   -3.94307400   -3.11567800
 N                  0.03961600    3.94307400   -3.11567800
 C                  0.05242300    5.38561400   -2.94855300
 C                 -0.05242300   -5.38561400   -2.94855300
 H                  0.04404600    4.50405600   -0.50970800
 H                  0.02883100    1.35839100   -3.48850700
 H                  0.02734600    2.82904600    1.28980000
 H                 -0.02883100   -1.35839100   -3.48850700
 H                 -0.04404600   -4.50405600   -0.50970800
 H                 -0.02734600   -2.82904600    1.28980000
 H                 -2.08406200    0.48918500    4.85860700
 H                  0.00000000    0.00000000    6.09254800
 H                  2.08406200   -0.48918500    4.85860700
 H                 -0.83315100    5.72631900   -2.40777400
 H                  0.94328800    5.71057000   -2.40666200
 H                  0.05703200    5.84367800   -3.93348600
 H                  0.83315100   -5.72631900   -2.40777400
 H                 -0.94328800   -5.71057000   -2.40666200
 H                 -0.05703200   -5.84367800   -3.93348600
 C                 -2.46801000    0.58943100    2.18181300
 H                 -2.42294100    1.55927900    1.68170800
 H                 -2.66773100   -0.15867700    1.41199700
 H                 -3.31382300    0.60662100    2.86788400
 C                  2.46801000   -0.58943100    2.18181300
 H                  2.42294100   -1.55927900    1.68170800
 H                  2.66773100    0.15867700    1.41199700
 H                  3.31382300   -0.60662100    2.86788400
 H                 -0.03946700   -3.58558600   -4.05795400
 H                  0.03946700    3.58558600   -4.05795400

AF2 first excited state (S1)
 C                  0.03038100    3.42369900   -0.77674900
 C                  0.01914700    3.01405100   -2.16230000
 C                  0.01099500    1.64454600   -2.48315500
 C                  0.00070400    0.71222900   -1.46194400
 C                  0.00000000    1.13725600   -0.06255800
 C                  0.02412400    2.50732100    0.24309800
 C                 -0.00070400   -0.71222900   -1.46194400
 C                  0.00000000   -1.13725600   -0.06255800
 C                  0.00000000    0.00000000    0.78697200
 C                 -0.01099500   -1.64454600   -2.48315500
 C                 -0.01914700   -3.01405100   -2.16230000
 C                 -0.03038100   -3.42369900   -0.77674900
 C                 -0.02412400   -2.50732100    0.24309800
 C                  0.00000000    0.00000000    2.25761000
 C                 -1.15584100    0.40161100    2.95459400
 C                 -1.13699600    0.39196700    4.34833900
 C                  0.00000000    0.00000000    5.04285600
 C                  1.13699600   -0.39196700    4.34833900
 C                  1.15584100   -0.40161100    2.95459400
 N                 -0.02237100   -3.94390200   -3.13521000
 N                  0.02237100    3.94390200   -3.13521000
 C                  0.03299200    5.38418300   -2.94390100
 C                 -0.03299200   -5.38418300   -2.94390100
 H                  0.04811400    4.47801900   -0.54406300
 H                  0.01496400    1.34195000   -3.52305000
 H                  0.04108900    2.83733400    1.27334600
 H                 -0.01496400   -1.34195000   -3.52305000
 H                 -0.04811400   -4.47801900   -0.54406300
 H                 -0.04108900   -2.83733400    1.27334600
 H                 -2.02655400    0.68824800    4.89089300
 H                  0.00000000    0.00000000    6.12574500
 H                  2.02655400   -0.68824800    4.89089300
 H                 -0.85010500    5.72033800   -2.39586500
 H                  0.92787200    5.70926400   -2.40831500
 H                  0.02905700    5.85381300   -3.92370300
 H                  0.85010500   -5.72033800   -2.39586500
 H                 -0.92787200   -5.70926400   -2.40831500
 H                 -0.02905700   -5.85381300   -3.92370300
 C                 -2.40674900    0.81006400    2.22048700
 H                 -2.29797900    1.79172700    1.75332800
 H                 -2.65056700    0.10398100    1.42463600
 H                 -3.25304800    0.86222100    2.90457300
 C                  2.40674900   -0.81006400    2.22048700
 H                  2.29797900   -1.79172700    1.75332800
 H                  2.65056700   -0.10398100    1.42463600
 H                  3.25304800   -0.86222100    2.90457300
 H                 -0.01678600   -3.60881000   -4.08596900
 H                  0.01678600    3.60881000   -4.08596900

AF3 ground state (S0)
 C                 -0.00076600    3.44868900   -0.38144800
 C                 -0.00402300    3.05240700   -1.75001500
 C                  0.00000000    1.64727000   -2.06475000
 C                 -0.00559600    0.74212800   -1.05098600
 C                 -0.01172400    1.15102400    0.32019100
 C                 -0.00187700    2.51558000    0.63100700
 C                  0.00559600   -0.74212800   -1.05098600
 C                  0.01172400   -1.15102400    0.32019100
 C                  0.00000000    0.00000000    1.14739000
 C                  0.00000000   -1.64727000   -2.06475000
 C                  0.00402300   -3.05240700   -1.75001500
 C                  0.00076600   -3.44868900   -0.38144800
 C                  0.00187700   -2.51558000    0.63100700
 C                  0.00000000    0.00000000    2.61953600
 C                 -1.18885700    0.29674900    3.30902900
 C                 -1.16910000    0.28416400    4.70261900
 C                  0.00000000    0.00000000    5.39621200
 C                  1.16910000   -0.28416400    4.70261900
 C                  1.18885700   -0.29674900    3.30902900
 N                  0.00673200   -3.96567700   -2.74036200
 N                 -0.00673200    3.96567700   -2.74036200
 C                 -0.03010500    3.55702200   -4.14418600
 C                  0.01333700    5.39365300   -2.43138100
 C                 -0.01333700   -5.39365300   -2.43138100
 C                  0.03010500   -3.55702200   -4.14418600
 H                  0.00203800    4.49623400   -0.12743200
 H                  0.01351500    1.32324000   -3.09364800
 H                  0.00409400    2.83988300    1.66400000
 H                 -0.01351500   -1.32324000   -3.09364800
 H                 -0.00203800   -4.49623400   -0.12743200
 H                 -0.00409400   -2.83988300    1.66400000
 H                 -2.08197400    0.49784800    5.24494800
 H                  0.00000000    0.00000000    6.47900400
 H                  2.08197400   -0.49784800    5.24494800
 H                  0.86814800    2.99441700   -4.40709400
 H                 -0.90864700    2.94686300   -4.36078800
 H                 -0.07155900    4.44508800   -4.76534000
 H                 -0.87877700    5.68627800   -1.87345300
 H                  0.89698800    5.65307000   -1.84521700
 H                  0.03985400    5.95436100   -3.35946300
 H                  0.87877700   -5.68627800   -1.87345300
 H                 -0.89698800   -5.65307000   -1.84521700
 H                 -0.03985400   -5.95436100   -3.35946300
 H                 -0.86814800   -2.99441700   -4.40709400
 H                  0.90864700   -2.94686300   -4.36078800
 H                  0.07155900   -4.44508800   -4.76534000
 C                 -2.46603800    0.59913000    2.56886800
 H                 -2.41961900    1.57044900    2.07181800
 H                 -2.66657600   -0.14620500    1.79660400
 H                 -3.31188600    0.61530600    3.25498600
 C                  2.46603800   -0.59913000    2.56886800
 H                  2.41961900   -1.57044900    2.07181800
 H                  2.66657600    0.14620500    1.79660400
 H                  3.31188600   -0.61530600    3.25498600

AF3 first excited state (S1)
 C                 -0.00599400    3.41930000   -0.40155000
 C                 -0.02202600    3.01498900   -1.79172500
 C                 -0.01794400    1.63744600   -2.09828900
 C                 -0.00978200    0.71300100   -1.06867100
 C                 -0.01279500    1.13716400    0.32636100
 C                  0.00000000    2.50853900    0.62282200
 C                  0.00978200   -0.71300100   -1.06867100
 C                  0.01279500   -1.13716400    0.32636100
 C                  0.00000000    0.00000000    1.17692200
 C                  0.01794400   -1.63744600   -2.09828900
 C                  0.02202600   -3.01498900   -1.79172500
 C                  0.00599400   -3.41930000   -0.40155000
 C                  0.00000000   -2.50853900    0.62282200
 C                  0.00000000    0.00000000    2.64724400
 C                 -1.15464500    0.40484700    3.34488000
 C                 -1.13580900    0.39503000    4.73862500
 C                  0.00000000    0.00000000    5.43332100
 C                  1.13580900   -0.39503000    4.73862500
 C                  1.15464500   -0.40484700    3.34488000
 N                  0.03652700   -3.95737700   -2.76018900
 N                 -0.03652700    3.95737700   -2.76018900
 C                 -0.07219500    3.55669200   -4.16165100
 C                 -0.01012200    5.38407400   -2.44212900
 C                  0.01012200   -5.38407400   -2.44212900
 C                  0.07219500   -3.55669200   -4.16165100
 H                  0.00124100    4.47044100   -0.16072900
 H                 -0.01599900    1.30196400   -3.12327700
 H                  0.01705100    2.84732100    1.65027900
 H                  0.01599900   -1.30196400   -3.12327700
 H                 -0.00124100   -4.47044100   -0.16072900
 H                 -0.01705100   -2.84732100    1.65027900
 H                 -2.02470200    0.69342300    5.28115600
 H                  0.00000000    0.00000000    6.51622100
 H                  2.02470200   -0.69342300    5.28115600
 H                  0.82255500    2.98864300   -4.43069200
 H                 -0.95102900    2.94098800   -4.36818900
 H                 -0.11904200    4.44389500   -4.78368300
 H                 -0.89709300    5.68207000   -1.87879700
 H                  0.88084900    5.64473200   -1.86769500
 H                  0.00889900    5.94580000   -3.36990800
 H                  0.89709300   -5.68207000   -1.87879700
 H                 -0.88084900   -5.64473200   -1.86769500
 H                 -0.00889900   -5.94580000   -3.36990800
 H                 -0.82255500   -2.98864300   -4.43069200
 H                  0.95102900   -2.94098800   -4.36818900
 H                  0.11904200   -4.44389500   -4.78368300
 C                 -2.40551800    0.81585600    2.61199100
 H                 -2.29860900    1.80122200    2.15238600
 H                 -2.64637100    0.11523000    1.81050700
 H                 -3.25280000    0.86083200    3.29543100
 C                  2.40551800   -0.81585600    2.61199100
 H                  2.29860900   -1.80122200    2.15238600
 H                  2.64637100   -0.11523000    1.81050700
 H                  3.25280000   -0.86083200    3.29543100

AF4 ground state (S0)
 C                 -0.34769300    2.51261400    0.29714100
 C                  0.67900300    3.42937800    0.43603000
 C                  2.04524000    3.02462800    0.39523100
 C                  2.33895700    1.62680900    0.22084900
 C                  2.33868400   -1.62716100   -0.22081300
 C                  2.04473600   -3.02493500   -0.39522900
 C                  0.67842300   -3.42945200   -0.43603800
 C                 -0.34811400   -2.51252300   -0.29710100
 N                  3.05255200    3.92917000    0.52714800
 N                  3.05186200   -3.92965000   -0.52719500
 C                 -2.36410600    0.00020500    0.00003100
 C                 -3.09426500    0.80381100   -0.91799400
 C                 -4.49224200    0.79549600   -0.92076700
 C                 -5.17043300    0.00042100    0.00002500
 C                 -4.49237100   -0.79475200    0.92082600
 C                 -3.09439400   -0.80327800    0.91806300
 C                 -0.90168200    0.00008700    0.00004400
 C                 -0.05714300    1.15292700    0.10426700
 C                  1.30843400    0.73710700    0.08012500
 C                  1.30831300   -0.73729700   -0.08003100
 C                 -0.05733700   -1.15288900   -0.10417800
 O                 -2.34769200    1.51690100   -1.79818200
 C                 -3.00775200    2.28650200   -2.80200100
 O                 -2.34793100   -1.51644000    1.79828500
 C                 -3.00811400   -2.28624500    2.80186500
 C                  4.45184300    3.50580800    0.48934500
 C                  2.75110600    5.34730500    0.72093900
 C                  2.75013000   -5.34764700   -0.72154600
 C                  4.45125100   -3.50664100   -0.48895900
 H                 -1.37643500    2.85344100    0.33933500
 H                  0.43001300    4.47184500    0.58332300
 H                  3.36595700    1.28292100    0.21389000
 H                  3.36573700   -1.28342900   -0.21395500
 H                  0.42926700   -4.47188800   -0.58329000
 H                 -1.37691400   -2.85317500   -0.33930600
 H                 -5.04997800    1.39125700   -1.63167500
 H                 -6.25654800    0.00051200    0.00002600
 H                 -5.05020500   -1.39042200    1.63173300
 H                 -2.21092600    2.74637100   -3.38743900
 H                 -3.61809300    1.64863700   -3.45143800
 H                 -3.63512700    3.06881500   -2.35878300
 H                 -2.21136200   -2.74638500    3.38719000
 H                 -3.61838100   -1.64848900    3.45148000
 H                 -3.63558800   -3.06834100    2.35840600
 H                  4.68445600    2.81674100    1.31027100
 H                  4.69483800    3.01780200   -0.46182600
 H                  5.09101500    4.38195500    0.59204800
 H                  2.18424500    5.75091200   -0.12624100
 H                  2.17332100    5.50834600    1.63877800
 H                  3.68447200    5.90297600    0.80300200
 H                  2.18365700   -5.75162300    0.12571900
 H                  2.17184400   -5.50811100   -1.63916700
 H                  3.68338200   -5.90337800   -0.80446800
 H                  4.68444800   -2.81801800   -1.31009600
 H                  4.69391000   -3.01826700    0.46210200
 H                  5.09023100   -4.38302100   -0.59086500

AF5 ground state (S0)
 C                  0.27175600    5.26428000   -1.36102100
 C                  0.29176600    3.86716200   -1.30320100
 C                 -0.01858700    3.23997200   -0.07342700
 C                 -0.33590200    4.00239600    1.07541900
 C                 -0.32911300    5.39697100    0.97098000
 C                 -0.03187400    6.02628300   -0.23540300
 C                 -0.01086800    1.76261100    0.01261000
 C                  1.14609000    0.93345100    0.06840200
 C                  0.74382200   -0.43778900    0.14869800
 C                 -0.74249000   -0.44650500    0.13262900
 C                 -1.15904100    0.92064100    0.05525600
 C                  2.51510200    1.24348300    0.07911300
 C                  3.45404600    0.23110300    0.15725900
 C                  3.06997400   -1.14359200    0.24322800
 C                  1.65677500   -1.45067800    0.22882900
 C                 -1.64475500   -1.47156900    0.16433400
 C                 -3.06138800   -1.18176800    0.13377900
 C                 -3.45914700    0.18806100    0.03260700
 C                 -2.53079000    1.21238400   -0.00574200
 N                  4.00081100   -2.13170500    0.34437700
 N                 -3.98278400   -2.18159300    0.19942300
 C                  3.61191300   -3.55129100    0.33297300
 C                  5.43807400   -1.76528100    0.30110600
 C                 -5.42217900   -1.83349300    0.10669800
 C                 -3.57638800   -3.59625500    0.19596500
 C                 -0.64245200    3.34833500    2.40539900
 C                  0.60398800    3.06640900   -2.54897900
 C                  6.43033100   -2.90301100    0.52359600
 C                  3.36478700   -4.10944900   -1.07340500
 C                 -6.40672300   -2.98224700    0.30576500
 C                 -3.28254400   -4.14757300   -1.20414900
 H                  0.49492900    5.75595900   -2.30407400
 H                 -0.55774800    5.99239700    1.85079900
 H                 -0.03694700    7.11064200   -0.29842100
 H                  2.84220100    2.27798600    0.02403000
 H                  4.49972400    0.50246200    0.15178800
 H                  1.32015500   -2.47780400    0.28068400
 H                 -1.29707900   -2.49552900    0.20371900
 H                 -4.50676300    0.44536000   -0.02585400
 H                 -2.86785400    2.24175400   -0.08955200
 H                  4.40368600   -4.11570300    0.82299700
 H                  2.73020700   -3.67731600    0.96623800
 H                  5.64531600   -1.28990500   -0.66705400
 H                  5.60845500   -1.00654800    1.07295100
 H                 -5.62646500   -1.07209900    0.86744400
 H                 -5.60430300   -1.36705300   -0.87090900
 H                 -2.71158400   -3.71281800    0.85376400
 H                 -4.37474100   -4.17163400    0.66209700
 H                  0.14304800    2.64383000    2.70323600
 H                 -0.72932300    4.10143700    3.19322900
 H                 -1.58348800    2.78636000    2.38104200
 H                  0.68599600    3.72432700   -3.41835200
 H                  1.54890200    2.51761500   -2.46028500
 H                 -0.17638100    2.32674400   -2.76351800
 H                  7.43747500   -2.47811700    0.46676200
 H                  6.32585000   -3.36077600    1.51210400
 H                  6.36322400   -3.68364700   -0.23988400
 H                  3.08137800   -5.16564300   -1.01032200
 H                  2.56365000   -3.56830600   -1.58726800
 H                  4.26671900   -4.03816700   -1.68981400
 H                 -7.41686800   -2.57011200    0.21714600
 H                 -6.30780100   -3.76578200   -0.45123700
 H                 -6.32551800   -3.43377100    1.29934600
 H                 -2.98821600   -5.20043600   -1.13566800
 H                 -4.16731200   -4.08555100   -1.84593000
 H                 -2.47379100   -3.59530200   -1.69371800

AF6 ground state (S0)
 C                  0.27917100    5.01514600   -1.17314400
 C                  0.29148100    3.61683800   -1.19671200
 C                 -0.00005500    2.92116500   -0.00000600
 C                 -0.29162500    3.61681700    1.19670400
 C                 -0.27938000    5.01512600    1.17314400
 C                 -0.00012000    5.71193800    0.00000300
 C                 -0.00002600    1.44045200   -0.00000800
 C                  1.15434700    0.60638800    0.00946200
 C                  0.74277000   -0.76762200    0.00962900
 C                 -0.74273600   -0.76765000   -0.00962900
 C                 -1.15436600    0.60634400   -0.00945500
 C                  2.52473500    0.92404400    0.04468500
 C                  3.46355600   -0.08953100    0.06536400
 C                  3.05645300   -1.45428900    0.05896700
 C                  1.65481500   -1.78422700    0.03423800
 C                 -1.65474100   -1.78429000   -0.03423400
 C                 -3.05639300   -1.45440700   -0.05895300
 C                 -3.46354800   -0.08966400   -0.06533800
 C                 -2.52476700    0.92394700   -0.04465700
 C                  0.57944000    2.88698200   -2.49084300
 C                 -0.57956600    2.88693800    2.49082600
 N                  3.96756500   -2.43771600    0.08021700
 N                 -3.96746600   -2.43786800   -0.08020000
 C                  5.43762600   -2.42226000    0.11096300
 C                  5.41354500   -3.97617700    0.11636300
 C                  3.86094800   -3.90459200    0.08456800
 C                 -5.43752700   -2.42246900   -0.11095900
 C                 -5.41338600   -3.97638400   -0.11639700
 C                 -3.86079200   -3.90474000   -0.08458300
 H                  0.48931500    5.55956700   -2.08984900
 H                 -0.48955200    5.55953200    2.08985200
 H                 -0.00014600    6.79813900    0.00000600
 H                  2.84315000    1.96256100    0.05737800
 H                  4.52192200    0.14606500    0.09122200
 H                  1.35332100   -2.82734800    0.03916800
 H                 -1.35320700   -2.82739900   -0.03916600
 H                 -4.52192300    0.14589100   -0.09118900
 H                 -2.84322300    1.96245100   -0.05734700
 H                  0.65909500    3.59331100   -3.32158300
 H                  1.51877700    2.32337500   -2.44545800
 H                 -0.21205400    2.16967200   -2.73819900
 H                  0.21192700    2.16961900    2.73815600
 H                 -0.65920600    3.59325300    3.32158000
 H                 -1.51890800    2.32333700    2.44544400
 H                  5.84602400   -1.94804800    1.01108700
 H                  5.88352500   -1.95466100   -0.77467800
 H                  5.86276200   -4.43881500   -0.76319200
 H                  5.82676200   -4.43221700    1.01676100
 H                  3.34921400   -4.30030900    0.96992700
 H                  3.38512500   -4.30831000   -0.81702800
 H                 -5.84593500   -1.94824900   -1.01107400
 H                 -5.88345200   -1.95491000    0.77469000
 H                 -5.86259600   -4.43906300    0.76314000
 H                 -5.82657400   -4.43241700   -1.01681200
 H                 -3.34903200   -4.30041900   -0.96994300
 H                 -3.38496500   -4.30845900    0.81701000

AF7 ground state (S0)
 C                 -0.31987700    5.63224300    1.16296000
 C                 -0.33542500    4.23427600    1.18647900
 C                 -0.00002900    3.53839300   -0.00000700
 C                  0.33533300    4.23431400   -1.18648200
 C                  0.31972800    5.63228000   -1.16293300
 C                 -0.00008700    6.32885800    0.00002100
 C                 -0.00001300    2.06012300   -0.00001900
 C                 -1.15480200    1.22357000    0.00403400
 C                 -0.74289900   -0.14901200   -0.00244100
 C                  0.74291300   -0.14899800    0.00241500
 C                  1.15479200    1.22359100   -0.00403300
 C                 -2.52423900    1.54163400   -0.02454900
 C                 -3.46352400    0.52693700   -0.04033300
 C                 -3.05544100   -0.83525000   -0.03766200
 C                 -1.65533500   -1.16612700   -0.02352100
 C                  1.65536700   -1.16609700    0.02349400
 C                  3.05546700   -0.83519600    0.03766300
 C                  3.46352600    0.52699800    0.04037100
 C                  2.52422300    1.54167900    0.02459700
 C                 -0.66306800    3.50827900    2.47370800
 C                  0.66297300    3.50836400   -2.47373900
 N                 -3.96901000   -1.82133000   -0.05431000
 N                  3.96905300   -1.82126000    0.05430800
 C                 -5.43914500   -1.79284400   -0.07591400
 C                 -5.39620000   -3.33970700   -0.08344100
 C                 -3.84870200   -3.28688600   -0.06151500
 C                  5.43918700   -1.79274800    0.07594000
 C                  5.39627000   -3.33961200    0.08343700
 C                  3.84877100   -3.28681800    0.06148600
 H                 -0.55907700    6.17704400    2.07216600
 H                  0.55889500    6.17710900   -2.07213000
 H                 -0.00011100    7.41497500    0.00003200
 H                 -2.84350200    2.57973000   -0.03664800
 H                 -4.52174400    0.76388600   -0.06052400
 H                 -1.35298100   -2.20892500   -0.03478900
 H                  1.35303200   -2.20890100    0.03474900
 H                  4.52174100    0.76396600    0.06058000
 H                  2.84346800    2.57978000    0.03671500
 H                 -0.73895300    4.21536700    3.30400000
 H                 -1.61587100    2.96935300    2.41351100
 H                  0.10596600    2.77160800    2.73403000
 H                 -0.10604100    2.77167300   -2.73406500
 H                  0.73881300    4.21547800   -3.30401300
 H                  1.61579600    2.96947000   -2.41358100
 H                 -5.86621200   -1.34878100   -0.98149000
 H                 -5.89297600   -1.35802900    0.82105100
 H                 -3.37362000   -3.69623500   -0.95960600
 H                 -3.39834100   -3.70716700    0.84419100
 H                  5.86623000   -1.34869400    0.98153200
 H                  5.89302700   -1.35790800   -0.82100800
 H                  3.37368100   -3.69619200    0.95956000
 H                  3.39843400   -3.70709000   -0.84423600
 F                  5.91984200   -3.91005300    1.18912000
 F                  5.95037500   -3.92133500   -1.00133000
 F                 -5.91978000   -3.91013600   -1.18912600
 F                 -5.95027500   -3.92146100    1.00132400

AF8 ground state (S0)
 C                  0.28628100    5.31583200   -1.15115900
 C                  0.29866900    3.91761500   -1.17827200
 C                  0.00060800    3.21874800    0.01506500
 C                 -0.29721900    3.91153800    1.21204100
 C                 -0.28422000    5.30986400    1.19220800
 C                  0.00119400    6.00967500    0.02233600
 C                  0.00023000    1.73838600    0.01165700
 C                  1.15369100    0.90274400    0.01384100
 C                  0.74277000   -0.46959400    0.01108500
 C                 -0.74338100   -0.46922500   -0.00281800
 C                 -1.15370600    0.90330500    0.00359000
 C                  2.52457500    1.21269300    0.04401200
 C                  3.46053800    0.19595900    0.05431100
 C                  3.06126400   -1.17452400    0.04466900
 C                  1.65264000   -1.48852500    0.02832200
 C                 -1.65369400   -1.48753200   -0.02981800
 C                 -3.06206100   -1.17273600   -0.05366300
 C                 -3.46065500    0.19790400   -0.05549800
 C                 -2.52431200    1.21406900   -0.02997800
 N                  3.97709400   -2.16608200    0.05228800
 N                 -3.97783200   -2.16401500   -0.08078400
 C                 -0.59111600    3.17876500    2.50321900
 C                  0.59220200    3.19148200   -2.47327200
 C                  3.65513600   -3.60341600    0.14350400
 C                  5.00991500   -4.26608000    0.42694200
 C                  6.01291500   -3.33694600   -0.27302800
 C                  5.43336800   -1.93843900   -0.02496200
 C                 -5.43087300   -1.93581000   -0.20391700
 C                 -6.00275500   -3.33373000   -0.47249100
 C                 -5.02187900   -4.26467700    0.25586800
 C                 -3.65904000   -3.60170800    0.01522600
 H                  0.50089000    5.86258700   -2.06544200
 H                 -0.49863400    5.85194000    2.10931800
 H                  0.00141500    7.09587700    0.02515900
 H                  2.84952400    2.24908600    0.06550600
 H                  4.51349100    0.44489700    0.08983900
 H                  1.33245800   -2.52402300    0.01782100
 H                 -1.33373200   -2.52291100   -0.05302500
 H                 -4.51395400    0.44764500   -0.06626900
 H                 -2.84907100    2.25072900   -0.03336500
 H                  0.19855200    2.45989800    2.75183700
 H                 -0.67304000    3.88322800    3.33533600
 H                 -1.53092500    2.61643400    2.45294700
 H                  0.67212000    3.90005200   -3.30209400
 H                  1.53294600    2.63039300   -2.42670600
 H                 -0.19661500    2.47257500   -2.72442200
 H                  3.22414400   -3.95332000   -0.80487800
 H                  2.92504000   -3.78418500    0.93869000
 H                  5.19701700   -4.28588000    1.50637200
 H                  5.04706200   -5.29508000    0.06081600
 H                  6.04058600   -3.54525000   -1.34841500
 H                  7.03050300   -3.43311000    0.11334000
 H                  5.79480200   -1.50868600    0.91939200
 H                  5.66637300   -1.23442700   -0.82995400
 H                 -5.63819800   -1.23057100   -1.01487000
 H                 -5.82185400   -1.50727800    0.72912400
 H                 -7.03173800   -3.43042700   -0.11772700
 H                 -5.99751800   -3.53981100   -1.54864500
 H                 -5.04807000   -5.29288100   -0.11342900
 H                 -5.24178900   -4.28667500    1.32905800
 H                 -2.95285000   -3.78506100    0.83111400
 H                 -3.20027300   -3.94890200   -0.92108400

AF9 ground state (S0)
 C                  0.32338200    5.60070800   -0.80633600
 C                  0.32674200    4.21352200   -0.98450900
 C                  0.02462600    3.39141800    0.12640000
 C                 -0.26866900    3.95290400    1.39136400
 C                 -0.24697100    5.34502800    1.52301600
 C                  0.04287500    6.16545200    0.43547800
 C                  0.01504200    1.91991600   -0.03591200
 C                  1.16196500    1.08169400   -0.13158800
 C                  0.74430900   -0.27880100   -0.28669400
 C                 -0.74184200   -0.26853100   -0.29526800
 C                 -1.14261700    1.09636600   -0.13348000
 C                  2.53557600    1.36910500   -0.07948700
 C                  3.46092800    0.34921800   -0.19718400
 C                  3.06141400   -1.01341200   -0.36012100
 C                  1.64520800   -1.30004900   -0.39066600
 C                 -1.65530400   -1.27383400   -0.43737100
 C                 -3.06753000   -0.96619000   -0.43643900
 C                 -3.44989400    0.40214800   -0.28240700
 C                 -2.51214300    1.40696700   -0.13545100
 N                  3.97462600   -2.01231600   -0.50157400
 N                 -3.99117400   -1.95136200   -0.60427300
 C                 -0.56693900    3.08673200    2.59606700
 C                  0.61523000    3.63017600   -2.35083700
 C                  3.69396400   -3.43866500   -0.26925300
 C                  4.47048900   -3.94234600    0.96177700
 C                  5.97610200   -3.67036500    0.83502100
 C                  6.24200900   -2.19599100    0.49676000
 C                  5.41120400   -1.77669600   -0.72388700
 C                 -5.41784000   -1.69589300   -0.86513400
 C                 -6.28825400   -2.11326600    0.32822700
 C                 -6.05080900   -3.59320900    0.66291800
 C                 -4.55303100   -3.88449100    0.83141200
 C                 -3.73462400   -3.38238600   -0.37284400
 H                  0.54133000    6.24176600   -1.65631700
 H                 -0.45799100    5.78612100    2.49351100
 H                  0.04995700    7.24497200    0.55569500
 H                  2.87537500    2.39017000    0.06965500
 H                  4.51028700    0.59773800   -0.11496800
 H                  1.29726300   -2.31444900   -0.54011700
 H                 -1.31951000   -2.28997300   -0.60236000
 H                 -4.49708000    0.66885100   -0.23875300
 H                 -2.84010400    2.43491400   -0.00908300
 H                  0.21968600    2.34215300    2.76641100
 H                 -0.64711500    3.69794100    3.49908700
 H                 -1.50877400    2.53664600    2.48490400
 H                  0.69535100    4.42360500   -3.09882300
 H                  1.55444600    3.06487100   -2.36731000
 H                 -0.17613400    2.94446200   -2.67577300
 H                  2.62774200   -3.60095500   -0.12751100
 H                  3.99827900   -3.99607400   -1.16539800
 H                  4.07166300   -3.44206800    1.85396100
 H                  4.27848700   -5.01524900    1.08052900
 H                  6.48954900   -3.94996500    1.76126500
 H                  6.39465000   -4.30368600    0.04016100
 H                  5.98120200   -1.55526900    1.34924700
 H                  7.30389200   -2.03196200    0.28047600
 H                  5.58181700   -0.73973200   -1.00638200
 H                  5.69842300   -2.38984400   -1.58966900
 H                 -5.56778500   -0.65486400   -1.14417100
 H                 -5.68829500   -2.29899300   -1.74333500
 H                 -7.34133300   -1.93398100    0.08294600
 H                 -6.04382200   -1.48203400    1.19256200
 H                 -6.45367400   -4.21552200   -0.14856300
 H                 -6.59448200   -3.87299800    1.57169600
 H                 -4.37738500   -4.96040200    0.94822400
 H                 -4.17441800   -3.39499700    1.73826200
 H                 -4.01810400   -3.93114800   -1.28114500
 H                 -2.67514200   -3.55766700   -0.19942000

AF10 ground state (S0)
 C                 -2.49955200    1.52463600    0.39440300
 C                 -3.37959600    0.46883200    0.53060600
 C                 -2.93732400   -0.88853100    0.45085800
 C                 -1.53383000   -1.13337300    0.21094800
 C                  1.72897600   -0.99765600   -0.28713700
 C                  3.11371100   -0.63757500   -0.49491200
 C                  3.44856300    0.75092100   -0.53442700
 C                  2.48357800    1.73144500   -0.39157500
 N                 -3.79661500   -1.93022400    0.59350600
 N                  4.06949400   -1.59233400   -0.63308600
 C                 -0.08819500    3.63879800    0.02435100
 C                 -0.21219300    4.31175700    1.26257800
 C                 -0.25905300    5.70949500    1.25862700
 C                 -0.19906000    6.42753100    0.06673500
 C                 -0.08364700    5.75306100   -1.14634300
 C                 -0.01937700    4.35679300   -1.19277400
 C                 -0.02985400    2.15985400    0.00068900
 C                 -1.13208900    1.27683200    0.18290700
 C                 -0.67543200   -0.07635500    0.09132900
 C                  0.79021500   -0.01573800   -0.14847900
 C                  1.13942500    1.37207200   -0.20319500
 C                 -0.25828900    3.56026300    2.57543300
 C                  0.08516400    3.65153000   -2.52777000
 C                 -3.37742900   -3.30961800    0.24426300
 C                 -4.53587400   -4.29590800    0.04667500
 C                 -5.51262100   -3.96864000   -1.10774200
 C                 -5.80068900   -2.47479100   -1.34389800
 C                 -6.20778200   -1.66036000   -0.10687000
 C                 -5.18210300   -1.74071400    1.04926700
 C                  5.50392900   -1.21356500   -0.60419500
 C                  6.47191500   -2.38706100   -0.41148600
 C                  6.34114300   -3.15909000    0.92398100
 C                  4.91613700   -3.28377700    1.49236500
 C                  3.84801500   -3.82051400    0.52737200
 C                  3.75049000   -3.01845900   -0.79117900
 H                 -2.86963700    2.54515700    0.43664100
 H                 -4.43192800    0.68496700    0.65803500
 H                 -1.16266400   -2.14914800    0.15805200
 H                  1.44575700   -2.03939500   -0.19978800
 H                  4.47256200    1.05272300   -0.70593700
 H                  2.76880100    2.77893700   -0.43260000
 H                 -0.34075200    6.23678000    2.20532300
 H                 -0.24222000    7.51276600    0.08324400
 H                 -0.04516400    6.31365300   -2.07650300
 H                  0.58778800    2.87070200    2.67921100
 H                 -0.22536300    4.25598500    3.41824800
 H                 -1.17181200    2.96256300    2.67614100
 H                 -0.00197000    4.36792100   -3.34912800
 H                  1.04254200    3.13024700   -2.64445400
 H                 -0.70445800    2.90149600   -2.65454700
 H                 -2.79642200   -3.25806800   -0.68333300
 H                 -2.71152000   -3.69523800    1.02937400
 H                 -4.07131700   -5.27115000   -0.14255100
 H                 -5.08081900   -4.42231200    0.98744100
 H                 -5.11384100   -4.38143900   -2.04279200
 H                 -6.45158600   -4.50353700   -0.91945900
 H                 -4.91400100   -2.00467800   -1.78920300
 H                 -6.59161700   -2.38608400   -2.09779100
 H                 -7.17928700   -1.99473100    0.27774900
 H                 -6.33789700   -0.61453800   -0.41130200
 H                 -5.41732700   -2.57772100    1.70863600
 H                 -5.22324200   -0.85221000    1.68077000
 H                  5.64102700   -0.49795000    0.21457100
 H                  5.75466400   -0.69187800   -1.53830400
 H                  7.47879100   -1.95850000   -0.47990800
 H                  6.40084800   -3.07240200   -1.26220100
 H                  6.95736100   -2.66470000    1.68492100
 H                  6.77612700   -4.15667600    0.78656000
 H                  4.58908500   -2.30095100    1.85622100
 H                  4.94673800   -3.93124400    2.37654200
 H                  4.04431000   -4.86960200    0.27269300
 H                  2.87874300   -3.80115400    1.04219800
 H                  4.44393600   -3.42085800   -1.53134000
 H                  2.76197500   -3.11238900   -1.24280600

AF11 ground state (S0)
 C                 -0.01461900    2.52179000    1.27204000
 C                  0.00000000    3.44495200    0.25094500
 C                  0.01318100    3.04384200   -1.11634400
 C                  0.02202100    1.63665500   -1.41130500
 C                 -0.02202100   -1.63665500   -1.41130500
 C                 -0.01318100   -3.04384200   -1.11634400
 C                  0.00000000   -3.44495200    0.25094500
 C                  0.01461900   -2.52179000    1.27204000
 C                  0.00000000    0.00000000    3.27287700
 C                 -1.01247700    0.66874800    3.99438400
 C                 -1.01312200    0.66605300    5.38841100
 C                  0.00000000    0.00000000    6.06435300
 C                  1.01312200   -0.66605300    5.38841100
 C                  1.01247700   -0.66874800    3.99438400
 C                  0.00000000    0.00000000    1.81377000
 C                 -0.03114400    1.15352100    0.97904800
 C                 -0.00546500    0.74091000   -0.38684300
 C                  0.00546500   -0.74091000   -0.38684300
 C                  0.03114400   -1.15352100    0.97904800
 H                 -0.00732600    2.86160600    2.29877100
 H                  0.03944100    4.49267800    0.50162800
 H                  0.02962200    1.29432600   -2.43424100
 H                 -0.02962200   -1.29432600   -2.43424100
 H                 -0.03944100   -4.49267800    0.50162800
 H                  0.00732600   -2.86160600    2.29877100
 H                 -1.79305200    1.16340300    5.94329700
 H                  0.00000000    0.00000000    7.14680600
 H                  1.79305200   -1.16340300    5.94329700
 O                 -1.98335300    1.24829800    3.24775200
 O                  1.98335300   -1.24829800    3.24775200
 C                 -3.01569600    1.98164300    3.90814500
 H                 -2.59957100    2.80276200    4.49564200
 H                 -3.64252500    2.38037500    3.11558200
 H                 -3.61049700    1.33064400    4.55214100
 C                  3.01569600   -1.98164300    3.90814500
 H                  2.59957100   -2.80276200    4.49564200
 H                  3.64252500   -2.38037500    3.11558200
 H                  3.61049700   -1.33064400    4.55214100
 N                  0.02272100    3.94687200   -2.11995800
 C                  0.31575800    3.53442000   -3.50917700
 C                 -0.16201400    5.37709300   -1.87013800
 C                  0.82152400    4.67099400   -4.39363900
 H                  1.07790700    2.75513500   -3.47430300
 H                 -0.58377100    3.09970000   -3.95622900
 C                  1.17065200    6.13777200   -1.70088500
 H                 -0.72503500    5.77823600   -2.70809900
 H                 -0.79923900    5.50101300   -0.99882900
 C                  2.15296700    5.30530000   -3.95168300
 H                  0.94259900    4.24805300   -5.39339700
 H                  0.05190200    5.43571700   -4.49682800
 C                  2.33678300    5.47685900   -2.43823100
 H                  1.02594300    7.16338600   -2.04939700
 H                  1.42366400    6.19855000   -0.63999700
 H                  2.97959100    4.69294400   -4.32189300
 H                  2.24636700    6.27635300   -4.44509000
 H                  2.51984500    4.49822200   -1.98622900
 H                  3.24218100    6.06136700   -2.25959900
 N                 -0.02272100   -3.94687200   -2.11995800
 C                 -0.31575800   -3.53442000   -3.50917700
 C                  0.16201400   -5.37709300   -1.87013800
 C                 -0.82152400   -4.67099400   -4.39363900
 H                 -1.07790700   -2.75513500   -3.47430300
 H                  0.58377100   -3.09970000   -3.95622900
 C                 -1.17065200   -6.13777200   -1.70088500
 H                  0.72503500   -5.77823600   -2.70809900
 H                  0.79923900   -5.50101300   -0.99882900
 C                 -2.15296700   -5.30530000   -3.95168300
 H                 -0.94259900   -4.24805300   -5.39339700
 H                 -0.05190200   -5.43571700   -4.49682800
 C                 -2.33678300   -5.47685900   -2.43823100
 H                 -1.02594300   -7.16338600   -2.04939700
 H                 -1.42366400   -6.19855000   -0.63999700
 H                 -2.97959100   -4.69294400   -4.32189300
 H                 -2.24636700   -6.27635300   -4.44509000
 H                 -2.51984500   -4.49822200   -1.98622900
 H                 -3.24218100   -6.06136700   -2.25959900

AF11 first excited state (S1)
 C                 -0.00678500    2.51456200    1.27855100
 C                  0.00000000    3.41784300    0.24829300
 C                 -0.00618000    3.00976100   -1.14016500
 C                 -0.00271700    1.62946400   -1.43145600
 C                  0.00271700   -1.62946400   -1.43145600
 C                  0.00618000   -3.00976100   -1.14016500
 C                  0.00000000   -3.41784300    0.24829300
 C                  0.00678500   -2.51456200    1.27855100
 C                  0.00000000    0.00000000    3.30840900
 C                 -0.98390700    0.70504800    4.03482000
 C                 -0.98276400    0.70891800    5.42884100
 C                  0.00000000    0.00000000    6.10711900
 C                  0.98276400   -0.70891800    5.42884100
 C                  0.98390700   -0.70504800    4.03482000
 C                  0.00000000    0.00000000    1.85200200
 C                 -0.02543700    1.13994500    0.99592900
 C                 -0.00760900    0.71326900   -0.39354600
 C                  0.00760900   -0.71326900   -0.39354600
 C                  0.02543700   -1.13994500    0.99592900
 H                  0.01034800    2.86436600    2.30083800
 H                  0.04806900    4.46814200    0.48768000
 H                 -0.01480600    1.28066000   -2.45183000
 H                  0.01480600   -1.28066000   -2.45183000
 H                 -0.04806900   -4.46814200    0.48768000
 H                 -0.01034800   -2.86436600    2.30083800
 H                 -1.74067700    1.24051800    5.98294200
 H                  0.00000000    0.00000000    7.18955800
 H                  1.74067700   -1.24051800    5.98294200
 O                 -1.93158400    1.32661000    3.28580700
 O                  1.93158400   -1.32661000    3.28580700
 C                 -2.94080400    2.08791200    3.94760100
 H                 -2.50218600    2.89584800    4.53744000
 H                 -3.55721100    2.50686200    3.15701100
 H                 -3.55429900    1.45391700    4.59148000
 C                  2.94080400   -2.08791200    3.94760100
 H                  2.50218600   -2.89584800    4.53744000
 H                  3.55721100   -2.50686200    3.15701100
 H                  3.55429900   -1.45391700    4.59148000
 N                  0.01573800    3.94273100   -2.12056400
 C                  0.28814000    3.53475700   -3.51108500
 C                 -0.16262800    5.37127400   -1.85859000
 C                  0.74056300    4.67631100   -4.41669600
 H                  1.06829600    2.77060300   -3.48459800
 H                 -0.60939400    3.06887500   -3.93296700
 C                  1.17496600    6.12715300   -1.71638000
 H                 -0.74192900    5.77788800   -2.68327600
 H                 -0.78300900    5.49834200   -0.97611100
 C                  2.07210800    5.34069000   -4.01876000
 H                  0.83924200    4.25032100   -5.41753500
 H                 -0.04865800    5.42345900   -4.49980700
 C                  2.31445100    5.48697700   -2.51148700
 H                  1.01846800    7.16240500   -2.02978300
 H                  1.46399800    6.15605000   -0.66287800
 H                  2.89836000    4.75777600   -4.43416900
 H                  2.11970700    6.32301500   -4.49611500
 H                  2.52035900    4.50103800   -2.08575500
 H                  3.22294200    6.07370200   -2.35766200
 N                 -0.01573800   -3.94273100   -2.12056400
 C                 -0.28814000   -3.53475700   -3.51108500
 C                  0.16262800   -5.37127400   -1.85859000
 C                 -0.74056300   -4.67631100   -4.41669600
 H                 -1.06829600   -2.77060300   -3.48459800
 H                  0.60939400   -3.06887500   -3.93296700
 C                 -1.17496600   -6.12715300   -1.71638000
 H                  0.74192900   -5.77788800   -2.68327600
 H                  0.78300900   -5.49834200   -0.97611100
 C                 -2.07210800   -5.34069000   -4.01876000
 H                 -0.83924200   -4.25032100   -5.41753500
 H                  0.04865800   -5.42345900   -4.49980700
 C                 -2.31445100   -5.48697700   -2.51148700
 H                 -1.01846800   -7.16240500   -2.02978300
 H                 -1.46399800   -6.15605000   -0.66287800
 H                 -2.89836000   -4.75777600   -4.43416900
 H                 -2.11970700   -6.32301500   -4.49611500
 H                 -2.52035900   -4.50103800   -2.08575500
 H                 -3.22294200   -6.07370200   -2.35766200

AF12 ground state (S0)
 C                 -0.00640300    2.52092500    1.17070100
 C                  0.00000000    3.45360900    0.15632000
 C                  0.00825300    3.05231700   -1.21024900
 C                  0.00838900    1.64902900   -1.52938200
 C                 -0.00838900   -1.64902900   -1.52938200
 C                 -0.00825300   -3.05231700   -1.21024900
 C                  0.00000000   -3.45360900    0.15632000
 C                  0.00640300   -2.52092500    1.17070100
 C                  0.00000000    0.00000000    3.16038600
 C                 -1.17815700    0.34590800    3.85118700
 C                 -1.15835500    0.33171000    5.24660500
 C                  0.00000000    0.00000000    5.94102900
 C                  1.15835500   -0.33171000    5.24660500
 C                  1.17815700   -0.34590800    3.85118700
 C                  0.00000000    0.00000000    1.68734900
 C                 -0.01449100    1.15331900    0.85865400
 C                 -0.00539500    0.74288400   -0.51219400
 C                  0.00539500   -0.74288400   -0.51219400
 C                  0.01449100   -1.15331900    0.85865400
 C                  0.12519200    5.37282200   -1.92457300
 N                  0.00924400    3.96848100   -2.20730700
 N                 -0.00924400   -3.96848100   -2.20730700
 C                 -0.12519200   -5.37282200   -1.92457300
 C                 -0.05878600    3.57914000   -3.62040000
 C                  0.05878600   -3.57914000   -3.62040000
 C                 -2.44656300    0.69689000    3.11235600
 C                  2.44656300   -0.69689000    3.11235600
 C                 -0.99493900    6.19260300   -2.04319400
 C                 -0.87490800    7.55730300   -1.79268600
 C                  0.35636300    8.09506700   -1.42218900
 C                  1.47234900    7.26800300   -1.30488500
 C                  1.36083100    5.90367800   -1.55879300
 C                  0.99493900   -6.19260300   -2.04319400
 C                  0.87490800   -7.55730300   -1.79268600
 C                 -0.35636300   -8.09506700   -1.42218900
 C                 -1.47234900   -7.26800300   -1.30488500
 C                 -1.36083100   -5.90367800   -1.55879300
 H                 -0.00890200    2.84548800    2.20444000
 H                 -0.00483100    4.50680100    0.39303500
 H                  0.03236300    1.32701800   -2.55995500
 H                 -0.03236300   -1.32701800   -2.55995500
 H                  0.00483100   -4.50680100    0.39303500
 H                  0.00890200   -2.84548800    2.20444000
 H                 -2.06307000    0.58113600    5.78912700
 H                  0.00000000    0.00000000    7.02472300
 H                  2.06307000   -0.58113600    5.78912700
 H                 -0.13723800    4.48455500   -4.21523800
 H                  0.84378300    3.04099700   -3.92267600
 H                 -0.93402600    2.95561200   -3.81212100
 H                 -0.84378300   -3.04099700   -3.92267600
 H                  0.93402600   -2.95561200   -3.81212100
 H                  0.13723800   -4.48455500   -4.21523800
 H                 -2.65754700   -0.02035400    2.31532300
 H                 -3.29644700    0.70800400    3.79538300
 H                 -2.37962200    1.68378800    2.64655600
 H                  3.29644700   -0.70800400    3.79538300
 H                  2.37962200   -1.68378800    2.64655600
 H                  2.65754700    0.02035400    2.31532300
 H                 -1.94768300    5.76004400   -2.32309400
 H                 -1.74398800    8.19763100   -1.88181400
 H                  0.44626200    9.15652300   -1.22581800
 H                  2.43103200    7.68425500   -1.02036500
 H                  2.21964800    5.24925300   -1.47395300
 H                  1.94768300   -5.76004400   -2.32309400
 H                  1.74398800   -8.19763100   -1.88181400
 H                 -0.44626200   -9.15652300   -1.22581800
 H                 -2.43103200   -7.68425500   -1.02036500
 H                 -2.21964800   -5.24925300   -1.47395300

AF13 ground state (S0)
 C                 -0.02142800    2.52008900    2.25462100
 C                 -0.01452500    3.45070200    1.23463200
 C                 -0.01124800    3.04350100   -0.12385100
 C                 -0.00203900    1.64572200   -0.44350900
 C                  0.00203900   -1.64572200   -0.44350900
 C                  0.01124800   -3.04350100   -0.12385100
 C                  0.01452500   -3.45070200    1.23463200
 C                  0.02142800   -2.52008900    2.25462100
 N                 -0.00514200    3.96569600   -1.13795600
 N                  0.00514200   -3.96569600   -1.13795600
 C                  0.00000000    0.00000000    4.24907300
 C                 -1.16984900    0.37376500    4.94110700
 C                 -1.15032800    0.35826800    6.33637800
 C                  0.00000000    0.00000000    7.03087000
 C                  1.15032800   -0.35826800    6.33637800
 C                  1.16984900   -0.37376500    4.94110700
 C                  0.00000000    0.00000000    2.77710900
 C                 -0.02908900    1.15279300    1.94537900
 C                 -0.01598600    0.74005100    0.57391100
 C                  0.01598600   -0.74005100    0.57391100
 C                  0.02908900   -1.15279300    1.94537900
 C                 -2.43254500    0.75305400    4.20601900
 C                  2.43254500   -0.75305400    4.20601900
 C                 -0.42227800    3.62191300   -2.46389300
 C                  0.39218100    5.32421000   -0.91695300
 C                 -0.39218100   -5.32421000   -0.91695300
 C                  0.42227800   -3.62191300   -2.46389300
 C                  0.41101900    3.91800100   -3.54336300
 C                  0.00000000    3.60235700   -4.83385900
 C                 -1.23550100    2.99215500   -5.04893900
 C                 -2.06630800    2.70518300   -3.96710600
 C                 -1.66727700    3.02550000   -2.67338100
 C                 -0.45804100    6.35899300   -1.30742500
 C                 -0.06264800    7.67949900   -1.12007700
 C                  1.17405000    7.96744000   -0.54461200
 C                  2.02110500    6.92827600   -0.16126500
 C                  1.63701200    5.60507800   -0.35117800
 C                  0.45804100   -6.35899300   -1.30742500
 C                  0.06264800   -7.67949900   -1.12007700
 C                 -1.17405000   -7.96744000   -0.54461200
 C                 -2.02110500   -6.92827600   -0.16126500
 C                 -1.63701200   -5.60507800   -0.35117800
 C                 -0.41101900   -3.91800100   -3.54336300
 C                  0.00000000   -3.60235700   -4.83385900
 C                  1.23550100   -2.99215500   -5.04893900
 C                  2.06630800   -2.70518300   -3.96710600
 C                  1.66727700   -3.02550000   -2.67338100
 H                 -0.03182100    2.84840100    3.28693200
 H                 -0.02807200    4.50514400    1.46709200
 H                  0.04292000    1.33534700   -1.47760500
 H                 -0.04292000   -1.33534700   -1.47760500
 H                  0.02807200   -4.50514400    1.46709200
 H                  0.03182100   -2.84840100    3.28693200
 H                 -2.04930800    0.62729000    6.87904600
 H                  0.00000000    0.00000000    8.11455500
 H                  2.04930800   -0.62729000    6.87904600
 H                 -2.64485200    0.06073100    3.38792600
 H                 -3.28509600    0.75026800    4.88585200
 H                 -2.35845300    1.75293000    3.76980400
 H                  3.28509600   -0.75026800    4.88585200
 H                  2.35845300   -1.75293000    3.76980400
 H                  2.64485200   -0.06073100    3.38792600
 H                  1.36963900    4.38875700   -3.36581500
 H                  0.64828500    3.82805200   -5.67168800
 H                 -1.55158000    2.74733300   -6.05551900
 H                 -3.03289300    2.24425700   -4.12962200
 H                 -2.31451600    2.82379300   -1.82910200
 H                 -1.41695200    6.12485700   -1.75216000
 H                 -0.72394200    8.48331100   -1.41960400
 H                  1.47859600    8.99667900   -0.39978000
 H                  2.98809800    7.14675000    0.27507600
 H                  2.29430800    4.79222600   -0.06939500
 H                  1.41695200   -6.12485700   -1.75216000
 H                  0.72394200   -8.48331100   -1.41960400
 H                 -1.47859600   -8.99667900   -0.39978000
 H                 -2.98809800   -7.14675000    0.27507600
 H                 -2.29430800   -4.79222600   -0.06939500
 H                 -1.36963900   -4.38875700   -3.36581500
 H                 -0.64828500   -3.82805200   -5.67168800
 H                  1.55158000   -2.74733300   -6.05551900
 H                  3.03289300   -2.24425700   -4.12962200
 H                  2.31451600   -2.82379300   -1.82910200

AF14 ground state (S0)
 C                 -0.18374200    2.50878700    1.59906000
 C                 -0.23583200    3.43904000    0.58441200
 C                 -0.19402200    3.04096900   -0.77662000
 C                 -0.12080900    1.64428600   -1.09474700
 C                  0.12080900   -1.64428600   -1.09474700
 C                  0.19402200   -3.04096900   -0.77662000
 C                  0.23583200   -3.43904000    0.58441200
 C                  0.18374200   -2.50878700    1.59906000
 C                  0.00000000    0.00000000    3.58954700
 C                 -1.14097700   -0.44785000    4.28068200
 C                 -1.12298600   -0.43152000    5.67405400
 C                  0.00000000    0.00000000    6.36772200
 C                  1.12298600    0.43152000    5.67405400
 C                  1.14097700    0.44785000    4.28068200
 C                  0.00000000    0.00000000    2.11911900
 C                 -0.06687400    1.14904000    1.28909400
 C                 -0.04982800    0.73900300   -0.08124600
 C                  0.04982800   -0.73900300   -0.08124600
 C                  0.06687400   -1.14904000    1.28909400
 N                 -0.25112200    3.93920600   -1.79292100
 N                  0.25112200   -3.93920600   -1.79292100
 C                 -2.37331500   -0.90879200    3.54560900
 C                  2.37331500    0.90879200    3.54560900
 C                  0.00000000    5.32731100   -1.75716300
 C                 -0.48722900    5.92236800   -2.92766900
 C                 -1.14067100    4.88084700   -3.79466900
 C                 -0.64529900    3.56350900   -3.17497900
 C                  0.64529900   -3.56350900   -3.17497900
 C                  1.14067100   -4.88084700   -3.79466900
 C                  0.48722900   -5.92236800   -2.92766900
 C                  0.00000000   -5.32731100   -1.75716300
 C                  0.70188200    6.07310000   -0.81304600
 C                  0.86298900    7.43746100   -1.04321000
 C                  0.35013700    8.04188400   -2.18801800
 C                 -0.32173300    7.27750700   -3.14355100
 C                  0.32173300   -7.27750700   -3.14355100
 C                 -0.35013700   -8.04188400   -2.18801800
 C                 -0.86298900   -7.43746100   -1.04321000
 C                 -0.70188200   -6.07310000   -0.81304600
 H                 -0.24975700    2.83050400    2.63056900
 H                 -0.37199500    4.47921000    0.82849600
 H                 -0.09373500    1.32636200   -2.12627400
 H                  0.09373500   -1.32636200   -2.12627400
 H                  0.37199500   -4.47921000    0.82849600
 H                  0.24975700   -2.83050400    2.63056900
 H                 -2.00158500   -0.75857700    6.21647400
 H                  0.00000000    0.00000000    7.45050300
 H                  2.00158500    0.75857700    6.21647400
 H                 -2.63977900   -0.22302400    2.73933000
 H                 -2.22563100   -1.89220200    3.09424500
 H                 -3.21999400   -0.97980900    4.22723500
 H                  3.21999400    0.97980900    4.22723500
 H                  2.63977900    0.22302400    2.73933000
 H                  2.22563100    1.89220200    3.09424500
 H                 -2.22934600    4.95232800   -3.73040600
 H                 -0.86099300    4.96571600   -4.84325000
 H                  0.22671500    3.17926700   -3.70915400
 H                 -1.41331600    2.79594200   -3.14461200
 H                 -0.22671500   -3.17926700   -3.70915400
 H                  1.41331600   -2.79594200   -3.14461200
 H                  2.22934600   -4.95232800   -3.73040600
 H                  0.86099300   -4.96571600   -4.84325000
 H                  1.14513000    5.61975200    0.05941100
 H                  1.40876600    8.03011000   -0.32066900
 H                  0.48879900    9.10334000   -2.34565900
 H                 -0.70065400    7.73715400   -4.04766400
 H                  0.70065400   -7.73715400   -4.04766400
 H                 -0.48879900   -9.10334000   -2.34565900
 H                 -1.40876600   -8.03011000   -0.32066900
 H                 -1.14513000   -5.61975200    0.05941100

AF14 first excited state (S1)
 C                 -0.23084800    2.50067400    1.58397700
 C                 -0.30075400    3.41491300    0.56144000
 C                 -0.22864600    3.00966100   -0.81052000
 C                 -0.13472600    1.64015400   -1.12818200
 C                  0.13472600   -1.64015400   -1.12818200
 C                  0.22864600   -3.00966100   -0.81052000
 C                  0.30075400   -3.41491300    0.56144000
 C                  0.23084800   -2.50067400    1.58397700
 C                  0.00000000    0.00000000    3.59873100
 C                 -1.10538000   -0.52531200    4.29689700
 C                 -1.08759600   -0.51284600    5.69050500
 C                  0.00000000    0.00000000    6.38531200
 C                  1.08759600    0.51284600    5.69050500
 C                  1.10538000    0.52531200    4.29689700
 C                  0.00000000    0.00000000    2.12937600
 C                 -0.08556100    1.13810800    1.28102100
 C                 -0.05969600    0.71729000   -0.10467300
 C                  0.05969600   -0.71729000   -0.10467300
 C                  0.08556100   -1.13810800    1.28102100
 N                 -0.32211000    3.94076300   -1.80766800
 N                  0.32211000   -3.94076300   -1.80766800
 C                 -2.30808800   -1.06454700    3.56637500
 C                  2.30808800    1.06454700    3.56637500
 C                  0.00000000    5.30101100   -1.76470400
 C                 -0.48368100    5.93681500   -2.92061600
 C                 -1.20009700    4.93511300   -3.78426800
 C                 -0.77096400    3.58944200   -3.17435900
 C                  0.77096400   -3.58944200   -3.17435900
 C                  1.20009700   -4.93511300   -3.78426800
 C                  0.48368100   -5.93681500   -2.92061600
 C                  0.00000000   -5.30101100   -1.76470400
 C                  0.75533100    6.00133400   -0.82236900
 C                  0.96523200    7.36025900   -1.03314900
 C                  0.45531700    8.00497500   -2.15953900
 C                 -0.26494300    7.28575200   -3.11671300
 C                  0.26494300   -7.28575200   -3.11671300
 C                 -0.45531700   -8.00497500   -2.15953900
 C                 -0.96523200   -7.36025900   -1.03314900
 C                 -0.75533100   -6.00133400   -0.82236900
 H                 -0.31527700    2.82731200    2.61219100
 H                 -0.47976700    4.45370800    0.78937100
 H                 -0.09752200    1.32211200   -2.15976300
 H                  0.09752200   -1.32211200   -2.15976300
 H                  0.47976700   -4.45370800    0.78937100
 H                  0.31527700   -2.82731200    2.61219100
 H                 -1.94036200   -0.90281600    6.23294500
 H                  0.00000000    0.00000000    7.46820200
 H                  1.94036200    0.90281600    6.23294500
 H                 -2.61274100   -0.40138400    2.75495700
 H                 -2.10475500   -2.04093300    3.12079000
 H                 -3.14929400   -1.18166400    4.24879300
 H                  3.14929400    1.18166400    4.24879300
 H                  2.61274100    0.40138400    2.75495700
 H                  2.10475500    2.04093300    3.12079000
 H                 -2.28290200    5.06413200   -3.70782900
 H                 -0.92861100    5.01164400   -4.83575700
 H                  0.06261600    3.15106200   -3.73017500
 H                 -1.57828000    2.86295300   -3.11789200
 H                 -0.06261600   -3.15106200   -3.73017500
 H                  1.57828000   -2.86295300   -3.11789200
 H                  2.28290200   -5.06413200   -3.70782900
 H                  0.92861100   -5.01164400   -4.83575700
 H                  1.20035100    5.51050200    0.02947800
 H                  1.55215300    7.91847700   -0.31545100
 H                  0.63760400    9.06173700   -2.30337700
 H                 -0.63955400    7.77725200   -4.00570300
 H                  0.63955400   -7.77725200   -4.00570300
 H                 -0.63760400   -9.06173700   -2.30337700
 H                 -1.55215300   -7.91847700   -0.31545100
 H                 -1.20035100   -5.51050200    0.02947800
