# Supplementary material for: Ultra-photostable small-molecule dyes facilitate near-infrared biophotonics
Source: Nat Commun. 2024 Mar 22;15:2593. doi: 10.1038/s41467-024-46853-0 (PMC10960032; doi:10.1038/s41467-024-46853-0)
Supplement: Supplementary file 8 — Source Data [file 41467_2024_46853_MOESM8_ESM.zip]

Archive with 6 entries (6 files):
- Source_Data_Figure_3.xlsx
- Source_Data_Figure_4.xlsx
- Source_Data_Figure_5.xlsx
- Source_Data_Figure_6.xlsx
- Supplementary_Figures_Source_Data.xlsx
- Source_Data_Figure_2.xlsx
