# Supplementary material for: Ultra-photostable small-molecule dyes facilitate near-infrared biophotonics
Source: Nat Commun. 2024 Mar 22;15:2593. doi: 10.1038/s41467-024-46853-0 (PMC10960032; doi:10.1038/s41467-024-46853-0)
Supplement: Supplementary file 8 — Source Data [file 41467_2024_46853_MOESM8_ESM.zip › Source_Data_Figure_3.xlsx]

## Sheet: Figure3a
	Wavelength (nm)	Normalized Abs.	Wavelength (nm)	Normalized em.	Wavelength (nm)	Normalized Abs.+em.		Wavelength (nm)	ΔA (×10^-3) 350 fs	ΔA (×10^-3) 2.38 ps	ΔA (×10^-3) 7.52 ps	ΔA (×10^-3) 17.50 ps	ΔA (×10^-3) 52.04 ps
	1100	0	850	0.01335	820	0.56373		821.756	-3.06172	-2.02128	-1.11393	-0.27392	0.12832
	1095	0.00426	851	0.00504	825	0.60989		825.111	-3.13217	-2.25301	-1.06654	-0.20762	-0.02444
	1090	0.00744	852	0.003	830	0.66057		828.467	-3.44505	-2.50901	-1.2582	-0.32249	0.05482
	1085	0.00985	853	0.00714	835	0.71014		831.823	-3.42492	-2.48555	-1.27206	-0.39903	-0.07862
	1080	0.01237	854	0.01329	840	0.75245		835.18	-3.44598	-2.62788	-1.28756	-0.46709	0.08021
	1075	0.01415	855	0.00511	845	0.79006		838.537	-3.83343	-2.81175	-1.39851	-0.47141	0.02268
	1070	0.01689	856	0.01122	850	0.83264		841.895	-3.87557	-2.91839	-1.44888	-0.35007	-0.02373
	1065	0.02124	857	0.00517	855	0.84609		845.253	-4.10817	-2.89138	-1.54885	-0.47442	0.06542
	1060	0.02922	858	0.00319	860	0.80764		848.612	-4.14128	-3.27698	-1.44755	-0.47239	-0.06106
	1055	0.03771	859	0.01517	865	0.78298		851.972	-4.13964	-3.11402	-1.48742	-0.5781	-0.09818
	1050	0.04978	860	0.00524	870	0.75256		855.332	-4.08834	-2.96032	-1.38214	-0.51667	-0.08175
	1045	0.06479	861	0.00527	875	0.74571		858.692	-3.78566	-2.84728	-1.39903	-0.39049	-0.02017
	1040	0.0839	862	0.00725	880	0.72833		862.053	-3.88976	-3.04269	-1.42898	-0.52335	-0.09953
	1035	0.10864	863	0.00533	885	0.71534		865.415	-3.73259	-2.83654	-1.12693	-0.24073	0.00726
	1030	0.1398	864	0.00728	890	0.70486		868.777	-3.58665	-2.75878	-1.30609	-0.28912	-0.16841
	1025	0.17724	865	0.00921	895	0.7029		872.14	-3.67141	-2.6495	-1.30253	-0.23285	0.06536
	1020	0.22234	866	0.01681	900	0.71052		875.503	-3.60886	-2.65686	-1.14606	-0.19529	-0.0498
	1015	0.27494	867	0.01109	905	0.72845		878.867	-3.67207	-2.73719	-1.07904	-0.19036	0.04254
	1010	0.33848	868	0.01482	910	0.76078		882.231	-3.69064	-2.4855	-1.06983	-0.04791	0.01331
	1005	0.4311	869	0.01293	915	0.79223		885.596	-3.43142	-2.26465	-0.94606	-0.24014	-0.00683
	1000	0.53385	870	0	920	0.8365		888.961	-3.3338	-2.31272	-1.01913	-0.16626	-0.03031
	995	0.63155	871	0.01287	925	0.88777		892.327	-3.23523	-2.44505	-0.9567	-0.10208	-0.11044
	990	0.72058	872	0.01465	930	0.94646		895.694	-3.56265	-2.45143	-1.15957	-0.336	-0.07131
	985	0.80116	873	0.01461	935	1.01271		899.061	-3.34287	-2.31119	-0.97465	-0.34433	-0.09914
	980	0.87026	874	0.01812	940	1.08122		902.428	-3.32947	-2.53781	-1.2008	-0.19719	0.06595
	975	0.92521	875	0.01628	945	1.15088		905.796	-3.46436	-2.57848	-1.09142	-0.22601	0.13254
	970	0.96568	876	0.01622	950	1.22707		909.165	-3.56911	-2.50476	-1.13001	-0.11631	-0.0433
	965	0.98996	877	0.01617	955	1.29714		912.534	-3.83879	-2.71475	-1.21261	-0.52404	-0.01653
	960	1	878	0.01267	960	1.38703		915.904	-3.84795	-2.69064	-1.22287	-0.21473	0.13424
	955	0.9937	879	0.01605	965	1.43391		919.274	-4.09543	-3.03964	-1.27357	-0.52753	-0.1406
	950	0.97955	880	0.01937	970	1.48165		922.645	-4.14551	-3.1425	-1.3729	-0.29979	0.04129
	945	0.95374	881	0.01928	975	1.52447		926.016	-4.33058	-3.24277	-1.56551	-0.36559	-0.04605
	940	0.92075	882	0.02416	980	1.55876		929.388	-4.51261	-3.47315	-1.60221	-0.48052	0.00762
	935	0.8817	883	0.02074	985	1.56765		932.76	-4.94604	-3.75602	-1.80234	-0.60877	-0.12063
	930	0.84373	884	0.01738	990	1.55416		936.133	-5.36594	-3.88748	-1.93024	-0.61407	0.05956
	925	0.80632	885	0.02376	995	1.53086		939.507	-5.5379	-4.01194	-2.0836	-0.66562	-0.1736
	920	0.76935	886	0.02202	1000	1.47827		942.881	-5.54894	-4.1036	-2.14261	-0.76717	0.05137
	915	0.73773	887	0.02348	1005	1.40531		946.255	-6.21184	-4.35783	-2.33162	-0.6942	0.18544
	910	0.71093	888	0.01551	1010	1.33199		949.63	-6.13238	-4.42914	-2.26985	-0.82237	0.03204
	905	0.69053	889	0.02321	1015	1.2533		953.006	-6.13602	-4.42391	-2.41067	-0.87284	-0.17201
	900	0.67913	890	0.02461	1020	1.19765		956.382	-6.9195	-4.85685	-2.55398	-0.82549	-0.07542
	895	0.67616	891	0.02445	1025	1.12528		959.759	-7.35048	-5.11533	-2.64284	-0.72788	-0.00923
	890	0.68025	892	0.0258	1030	1.06064		963.136	-7.20364	-5.19573	-2.67309	-0.90109	0.11425
	885	0.69158	893	0.03009	1035	0.98687		966.514	-7.24596	-5.19556	-2.57087	-0.54904	-0.03017
	880	0.70896	894	0.02693	1040	0.91197		969.892	-7.49587	-5.14706	-2.67048	-0.79298	0.06555
	875	0.72943	895	0.02674	1045	0.8402		973.271	-7.79383	-5.53729	-2.6663	-0.92851	-0.02739
	870	0.75256	896	0.03377	1050	0.77799		976.65	-7.64901	-5.23965	-2.56568	-0.60651	0.06929
	865	0.77377	897	0.02924	1055	0.73925		980.03	-7.60275	-5.37118	-2.60167	-0.75647	-0.07712
	860	0.8024	898	0.03045	1060	0.68534		983.411	-7.54119	-5.1214	-2.5306	-0.59761	0.0026
	855	0.84098	899	0.03023	1065	0.63312		986.792	-7.06916	-4.98534	-2.19254	-0.63809	0.00717
	850	0.81929	900	0.03139	1070	0.58021		990.173	-6.99872	-4.75748	-2.16986	-0.36675	0.13192
	845	0.79006	901	0.02977	1075	0.5382		993.555	-6.77231	-4.89194	-2.10203	-0.45317	-0.20923
	840	0.75245	902	0.03898	1080	0.50143		996.938	-6.70251	-4.64585	-1.95596	-0.43295	0.10766
	835	0.71014	903	0.03463	1085	0.47414		1000.32	-6.43429	-4.6872	-1.73517	-0.45077	-0.09586
	830	0.66057	904	0.04223	1090	0.44369		1003.7	-6.01356	-4.12703	-1.71785	-0.36372	0.078
	825	0.60989	905	0.03792	1095	0.41956		1007.09	-5.49491	-3.95209	-1.51438	-0.12514	0.16193
	820	0.56373	906	0.04018	1100	0.39756		1010.47	-5.15495	-3.70815	-1.4197	-0.15467	0.16628
			907	0.03856	1105	0.38414		1013.86	-4.68771	-3.26073	-1.11222	-0.14643	0.0098
			908	0.04452	1110	0.36348		1017.24	-4.2508	-2.93473	-1.12272	-0.13894	0.11869
			909	0.04411	1115	0.35665		1020.63	-4.05081	-2.9262	-1.06223	-0.05759	0.08959
			910	0.04985	1120	0.34626		1024.02	-3.89649	-2.88161	-1.08949	-0.12935	0.04896
			911	0.04939	1125	0.33499		1027.41	-3.83803	-2.53035	-0.95288	-0.11457	0.06664
			912	0.05253	1130	0.32424		1030.79	-3.53032	-2.49505	-0.92405	-0.04099	-0.13601
			913	0.0544	1135	0.31904		1034.18	-3.2252	-2.27101	-0.84933	-0.03433	0.07333
			914	0.05035	1140	0.31072		1037.57	-3.08198	-2.19077	-0.7721	-0.02347	0.07065
			915	0.0545	1145	0.29933		1040.96	-2.87507	-1.98733	-0.82747	-0.11568	-0.10932
			916	0.0597	1150	0.28819		1044.35	-2.77361	-1.84171	-0.64225	-0.13148	-0.11939
			917	0.06251	1155	0.28527		1047.74	-2.66658	-1.8037	-0.73517	-0.08842	0.15084
			918	0.06299	1160	0.27811		1051.13	-2.53717	-1.76433	-0.65499	-0.1429	0.02568
			919	0.06345	1165	0.27222		1054.52	-2.37518	-1.6002	-0.50555	-0.01873	0.07174
			920	0.06715	1170	0.27939		1057.92	-2.3413	-1.53512	-0.57011	-0.09454	-0.08134
			921	0.06975	1175	0.26847		1061.31	-2.15715	-1.54551	-0.53196	0.06424	0.13152
			922	0.07013	1180	0.25785		1064.7	-2.22932	-1.51639	-0.56963	-0.13751	0.07782
			923	0.07577	1185	0.24862		1068.1	-2.13561	-1.4302	-0.52122	-0.03398	0.10825
			924	0.08231	1190	0.2353		1071.49	-2.08548	-1.47166	-0.66113	-0.09661	0.07916
			925	0.08145	1195	0.22908		1074.89	-1.93361	-1.37483	-0.61342	-0.12563	0.07705
			926	0.08575	1200	0.21681		1078.28	-1.89455	-1.33718	-0.50597	-0.15012	0.05302
			927	0.09194				1081.68	-2.05869	-1.40319	-0.42444	-0.04967	0.02252
			928	0.09498				1085.07	-1.90829	-1.24481	-0.60216	-0.05683	-0.04392
			929	0.09694				1088.47	-2.08118	-1.37164	-0.40708	-0.19161	0.0542
			930	0.10273				1091.87	-1.99273	-1.40922	-0.5031	-0.12486	-0.16721
			931	0.1056				1095.27	-1.95906	-1.28774	-0.49405	-0.13164	0.04406
			932	0.10934				1098.67	-1.76022	-1.30952	-0.41465	-0.10158	0.12541
			933	0.11769				1102.07	-1.86808	-1.30198	-0.49747	-0.10962	-0.00872
			934	0.12303				1105.46	-2.04483	-1.21252	-0.28955	-0.13551	0.10979
			935	0.13101				1108.87	-1.90434	-1.34287	-0.45539	0.01662	0.00281
			936	0.13521				1112.27	-1.99714	-1.39611	-0.5529	-0.04571	-0.10372
			937	0.1411				1115.67	-1.96413	-1.19712	-0.52125	-0.22809	0.07493
			938	0.14416				1119.07	-1.86809	-1.35323	-0.44241	-0.04374	-0.00699
			939	0.15154				1122.47	-1.79264	-1.27369	-0.47408	-0.09623	-0.02599
			940	0.16047				1125.88	-1.82838	-1.33039	-0.4816	-0.11569	-0.08443
			941	0.16592				1129.28	-1.91472	-1.19354	-0.33488	-0.05244	-0.06646
			942	0.17123				1132.68	-1.9633	-1.41886	-0.66591	-0.01947	-0.32826
			943	0.17894				1136.09	-1.99213	-1.36536	-0.62915	0.09225	-0.10757
			944	0.19151				1139.49	-1.93154	-1.35246	-0.45469	-0.13702	-0.29992
			945	0.19714				1142.9	-1.96638	-1.42116	-0.60739	-0.05469	0.00169
			946	0.20687				1146.3	-1.75942	-1.4561	-0.52644	-0.22778	-0.02067
			947	0.21393				1149.71	-1.84218	-1.44432	-0.5393	-0.01846	-0.04113
			948	0.22243				1153.12	-1.83921	-1.4133	-0.6766	0.10926	-0.07481
			949	0.23313				1156.53	-1.93904	-1.45638	-0.46461	-0.3441	0.04458
			950	0.24752				1159.94	-1.83442	-1.37879	-0.25603	0.04103	0.10903
			951	0.25168				1163.34	-1.90259	-1.50955	-0.69802	0.03026	-0.26704
			952	0.26504				1166.75	-1.66172	-1.33724	-0.60887	0.10426	0.10726
			953	0.27658				1170.16	-1.63683	-1.21224	-0.61787	-0.04485	0.10661
			954	0.2894				1173.57	-1.81885	-1.38258	-0.34641	0.01218	-0.27126
			955	0.30344				1176.99	-1.73357	-1.34249	-0.42536	0.03149	-0.06072
			956	0.31235				1180.4	-2.01688	-1.7215	-0.70526	-0.01258	-0.42339
			957	0.33433				1183.81	-1.66172	-1.41827	-0.59004	-0.0411	-0.07506
			958	0.34406				1187.22	-1.52515	-1.31	-0.35236	-0.00159	-0.24912
			959	0.37161				1190.64	-1.86252	-1.36382	-0.4709	-0.0216	0.02303
			960	0.38703				1194.05	-1.92291	-1.05559	-0.20839	0.19696	-0.29257
			961	0.3995
			962	0.41036
			963	0.42315
			964	0.43224
			965	0.44395
			966	0.45484
			967	0.46822
			968	0.48402
			969	0.49614
			970	0.51597
			971	0.53129
			972	0.54566
			973	0.5656
			974	0.58324
			975	0.59926
			976	0.62021
			977	0.63827
			978	0.6541
			979	0.67768
			980	0.6885
			981	0.70058
			982	0.72089
			983	0.733
			984	0.74842
			985	0.76649
			986	0.77715
			987	0.78875
			988	0.8065
			989	0.81816
			990	0.83358
			991	0.84896
			992	0.86406
			993	0.87774
			994	0.89059
			995	0.89931
			996	0.90689
			997	0.91974
			998	0.92745
			999	0.9355
			1000	0.94442
			1001	0.95049
			1002	0.95746
			1003	0.96529
			1004	0.97086
			1005	0.97421
			1006	0.97487
			1007	0.97391
			1008	0.98096
			1009	0.98833
			1010	0.99351
			1011	0.99732
			1012	1
			1013	0.99914
			1014	0.99334
			1015	0.97836
			1016	0.97284
			1017	0.97111
			1018	0.97592
			1019	0.97824
			1020	0.97531
			1021	0.96302
			1022	0.95174
			1023	0.94692
			1024	0.94616
			1025	0.94804
			1026	0.94853
			1027	0.94271
			1028	0.93599
			1029	0.92709
			1030	0.92084
			1031	0.91563
			1032	0.90481
			1033	0.89791
			1034	0.88762
			1035	0.87823
			1036	0.87084
			1037	0.86015
			1038	0.85076
			1039	0.83938
			1040	0.82807
			1041	0.81472
			1042	0.79987
			1043	0.79194
			1044	0.78683
			1045	0.77541
			1046	0.76734
			1047	0.7597
			1048	0.75054
			1049	0.73914
			1050	0.72821
			1051	0.72256
			1052	0.71805
			1053	0.71354
			1054	0.70828
			1055	0.70154
			1056	0.69182
			1057	0.6829
			1058	0.67367
			1059	0.66487
			1060	0.65612
			1061	0.64658
			1062	0.63922
			1063	0.62946
			1064	0.62116
			1065	0.61188
			1066	0.59989
			1067	0.59005
			1068	0.57893
			1069	0.56958
			1070	0.56332
			1071	0.55641
			1072	0.54989
			1073	0.54241
			1074	0.53466
			1075	0.52405
			1076	0.51386
			1077	0.50568
			1078	0.49883
			1079	0.49362
			1080	0.48906
			1081	0.48443
			1082	0.48075
			1083	0.47647
			1084	0.4719
			1085	0.46429
			1086	0.45813
			1087	0.4511
			1088	0.44472
			1089	0.44047
			1090	0.43625
			1091	0.43279
			1092	0.42816
			1093	0.42502
			1094	0.41956
			1095	0.4153
			1096	0.41143
			1097	0.40816
			1098	0.40603
			1099	0.40193
			1100	0.39756
			1101	0.39531
			1102	0.39306
			1103	0.38915
			1104	0.38664
			1105	0.38414
			1106	0.3787
			1107	0.3733
			1108	0.36956
			1109	0.36262
			1110	0.36348
			1111	0.36276
			1112	0.36203
			1113	0.36129
			1114	0.35976
			1115	0.35665
			1116	0.35493
			1117	0.35243
			1118	0.34969
			1119	0.34798
			1120	0.34626
			1121	0.34253
			1122	0.34184
			1123	0.33863
			1124	0.33668
			1125	0.33499
			1126	0.33312
			1127	0.33028
			1128	0.32842
			1129	0.32609
			1130	0.32424
			1131	0.3234
			1132	0.32232
			1133	0.3229
			1134	0.32251
			1135	0.31904
			1136	0.31822
			1137	0.31622
			1138	0.31492
			1139	0.31293
			1140	0.31072
			1141	0.30851
			1142	0.30609
			1143	0.30368
			1144	0.30127
			1145	0.29933
			1146	0.29704
			1147	0.29565
			1148	0.29403
			1149	0.29154
			1150	0.28819
			1151	0.28571
			1152	0.28475
			1153	0.28508
			1154	0.28561
			1155	0.28527
			1156	0.28515
			1157	0.28418
			1158	0.28236
			1159	0.28138
			1160	0.27811
			1161	0.27743
			1162	0.27592
			1163	0.27523
			1164	0.27372
			1165	0.27222
			1166	0.27418
			1167	0.27573
			1168	0.27689
			1169	0.27824
			1170	0.27939
			1171	0.27909
			1172	0.27611
			1173	0.27376
			1174	0.27141
			1175	0.26847
			1176	0.26585
			1177	0.26404
			1178	0.26223
			1179	0.26004
			1180	0.25785
			1181	0.25532
			1182	0.25379
			1183	0.25225
			1184	0.25014
			1185	0.24862
			1186	0.24431
			1187	0.24099
			1188	0.23902
			1189	0.23631
			1190	0.2353
			1191	0.2345
			1192	0.23296
			1193	0.23197
			1194	0.23192
			1195	0.22908
			1196	0.22708
			1197	0.2249
			1198	0.22219
			1199	0.22077
			1200	0.21681

## Sheet: Figure3b
	Time (ps)	ΔA (×10^-3) 977 nm	ΔA (×10^-3) fit
	-4.91371	-4.75883e-05	0
	-4.66038	-2.11689e-05	0
	-4.40705	-0.000127723	0
	-4.16704	-8.67554e-05	0
	-3.91371	1.88093e-05	0
	-3.66038	5.74418e-05	0
	-3.40705	9.63177e-05	0
	-3.16704	-2.21148e-05	0
	-2.91371	6.37841e-05	0
	-2.66038	0.000116691	0
	-2.40705	5.40191e-05	0
	-2.16704	5.29556e-05	0
	-1.91371	0.000206921	0
	-1.66038	0.0001402	0
	-1.40705	1.62684e-05	0
	-1.16704	-0.000101806	0
	-0.91371	-7.00448e-05	0
	-0.66038	-7.09909e-05	0
	-0.40705	-0.00012517	-3.36305e-17
	-0.16705	3.86751e-06	-4.1602e-08
	-0.14038	2.84401e-05	-2.16575e-07
	-0.11371	5.30128e-05	-9.87063e-07
	-0.10038	6.52991e-05	-2.00535e-06
	-0.07371	-4.51445e-05	-7.50164e-06
	-0.06038	-0.00018234	-1.38175e-05
	-0.03371	6.21319e-05	-4.25598e-05
	-0.00705	-0.000105843	-0.000115434
	0.01962	-0.000416769	-0.000276386
	0.04629	-0.000777216	-0.000586034
	0.07295	-0.00158	-0.0011
	0.09962	-0.00187	-0.00186
	0.12629	-0.0024	-0.00282
	0.15295	-0.00347	-0.00389
	0.17962	-0.00454	-0.00491
	0.21962	-0.00668	-0.00611
	0.24629	-0.00744	-0.00661
	0.27295	-0.00738	-0.0069
	0.31295	-0.0072	-0.00707
	0.33962	-0.00766	-0.00709
	0.37962	-0.00761	-0.00707
	0.41962	-0.00679	-0.00704
	0.45962	-0.00699	-0.007
	0.49962	-0.00722	-0.00696
	0.53962	-0.00694	-0.00692
	0.57962	-0.00667	-0.00689
	0.61962	-0.00684	-0.00685
	0.65962	-0.00637	-0.00681
	0.71295	-0.00665	-0.00676
	0.75295	-0.00656	-0.00673
	0.80629	-0.00646	-0.00668
	0.85962	-0.00603	-0.00663
	0.89962	-0.00645	-0.0066
	0.95295	-0.00674	-0.00655
	1.00629	-0.00644	-0.0065
	1.07296	-0.00592	-0.00644
	1.12629	-0.00606	-0.0064
	1.17962	-0.00625	-0.00635
	1.24629	-0.00636	-0.00629
	1.31296	-0.00629	-0.00624
	1.37962	-0.00593	-0.00618
	1.44629	-0.00587	-0.00613
	1.51296	-0.00606	-0.00607
	1.57962	-0.00603	-0.00602
	1.65962	-0.00634	-0.00595
	1.73962	-0.00594	-0.00589
	1.80629	-0.0055	-0.00584
	1.88629	-0.00513	-0.00577
	1.97962	-0.00531	-0.0057
	2.05962	-0.00571	-0.00564
	2.15296	-0.0055	-0.00557
	2.24629	-0.00521	-0.0055
	2.33962	-0.00516	-0.00543
	2.43295	-0.0054	-0.00536
	2.52629	-0.00539	-0.0053
	2.63295	-0.00558	-0.00522
	2.73962	-0.00557	-0.00515
	2.84629	-0.00536	-0.00507
	2.96629	-0.00537	-0.00499
	3.07295	-0.00526	-0.00492
	3.19296	-0.00534	-0.00484
	3.32629	-0.00501	-0.00475
	3.44629	-0.00489	-0.00468
	3.57962	-0.00491	-0.00459
	3.71296	-0.00476	-0.00451
	3.85962	-0.00447	-0.00442
	3.99296	-0.00429	-0.00434
	4.15296	-0.00443	-0.00425
	4.29962	-0.00417	-0.00417
	4.45962	-0.00387	-0.00408
	4.61962	-0.00384	-0.00399
	4.77962	-0.00382	-0.00391
	4.95296	-0.00377	-0.00382
	5.13962	-0.00354	-0.00372
	5.31295	-0.00349	-0.00364
	5.51295	-0.00349	-0.00354
	5.69962	-0.00344	-0.00345
	5.89962	-0.00348	-0.00336
	6.11296	-0.00329	-0.00326
	6.32629	-0.00312	-0.00317
	6.53962	-0.00289	-0.00308
	6.76629	-0.00292	-0.00299
	7.00629	-0.00282	-0.00289
	7.24629	-0.0027	-0.0028
	7.48629	-0.00258	-0.00271
	7.75295	-0.00236	-0.00262
	8.00629	-0.00254	-0.00253
	8.28629	-0.00231	-0.00243
	8.56629	-0.00216	-0.00234
	8.84629	-0.00209	-0.00226
	9.15296	-0.00207	-0.00217
	9.45962	-0.00202	-0.00208
	9.76629	-0.00188	-0.00199
	10.0996	-0.00176	-0.00191
	10.4329	-0.00177	-0.00182
	10.7796	-0.00177	-0.00174
	11.1396	-0.00169	-0.00166
	11.4996	-0.00168	-0.00158
	11.8863	-0.00152	-0.0015
	12.2729	-0.00147	-0.00142
	12.673	-0.00136	-0.00135
	13.0863	-0.00118	-0.00127
	13.5263	-0.0012	-0.0012
	13.9663	-0.0011	-0.00113
	14.4196	-0.000973935	-0.00106
	14.8863	-0.00114	-0.00099884
	15.3663	-0.0012	-0.000936186
	15.8729	-0.000922577	-0.000874311
	16.3796	-0.000852744	-0.000816525
	16.9129	-0.0008251	-0.000759818
	17.4596	-0.000617836	-0.000705779
	18.0196	-0.000730161	-0.000654404
	18.5929	-0.000740184	-0.000605679
	19.193	-0.000753032	-0.000558567
	19.8196	-0.000653846	-0.000513269
	20.4463	-0.000534386	-0.000471645
	21.0996	-0.000689442	-0.00043184
	21.7796	-0.00048947	-0.000393973
	22.473	-0.000640393	-0.000358781
	23.193	-0.000382844	-0.000325559
	23.9263	-0.000447742	-0.000294881
	24.6863	-0.000261112	-0.000266135
	25.473	-0.000352169	-0.000239329
	26.2863	-0.000404153	-0.000214449
	27.1263	-0.000303043	-0.000191465
	27.9796	-0.000231306	-0.000170638
	28.873	-0.000412907	-0.000151257
	29.7796	-0.000137908	-0.000133836
	30.7263	-0.000145097	-0.000117785
	31.6996	-0.000133164	-0.000103286
	32.6996	-0.000176714	-9.0246e-05
	33.7263	-0.000228707	-7.85694e-05
	34.7929	-0.0001416	-6.80354e-05
	35.8863	-0.000106706	-5.8702e-05
	37.0196	-0.00011837	-5.03763e-05
	38.193	7.30266e-05	-4.29987e-05
	39.393	-4.73135e-06	-3.65697e-05
	40.6196	-9.3262e-05	-3.09902e-05
	41.8996	-0.000102108	-2.60736e-05
	43.2196	0.000128006	-2.1819e-05
	44.5796	0.000155692	-1.81603e-05
	45.9663	7.32408e-05	-1.50608e-05
	47.4063	-6.88679e-05	-1.24007e-05
	48.8996	-2.61926e-05	-1.01373e-05
	50.4329	6.1188e-05	-8.24232e-06
	52.0063	6.92368e-05	-6.66552e-06
	53.633	0.000100293	-5.35171e-06
	55.313	-0.000191317	-4.26604e-06
	57.033	0.000157194	-3.38231e-06
	58.8196	4.13473e-05	-2.65762e-06
	60.6596	-9.27098e-05	-2.07323e-06
	62.553	-1.22367e-05	-1.60575e-06
	64.4996	0.000114327	-1.23475e-06
	66.513	2.21798e-05	-9.40968e-07
	68.5796	-4.52828e-05	-7.11942e-07
	70.7263	-0.000121864	-5.32874e-07
	72.9263	-5.44834e-05	-3.95986e-07
	75.193	-4.14268e-05	-2.91626e-07
	77.5396	-1.74325e-05	-2.12464e-07
	79.953	-3.39151e-05	-1.53404e-07
	82.433	-0.000202779	-1.09769e-07
	85.0063	-0.000202998	-7.75624e-08
	87.6463	6.35779e-05	-5.43146e-08
	90.3663	-6.89836e-05	-3.76265e-08
	93.1796	-2.24503e-06	-2.57395e-08
	96.073	5.77285e-05	-1.74187e-08
	99.0596	-2.53796e-05	-1.16403e-08

## Sheet: Figure3e-f
	Bond	Bond length (Å)
		X-ray	S0	S1
	C1-C2	1.445	1.442	1.409
	C2-C3	1.359	1.364	1.394
	C3-C4	1.481	1.486	1.418
	C4-C5	1.362	1.364	1.394
	C5-C6	1.443	1.442	1.409
	C6-C7	1.424	1.426	1.453
	C7-C8	1.378	1.38	1.374
	C8-C9	1.406	1.403	1.405
	C9-C10	1.425	1.423	1.423
	C10-C11	1.418	1.423	1.423
	C11-C12	1.408	1.403	1.405
	C12-C13	1.372	1.38	1.374
	C1-C13	1.427	1.426	1.453
	C3-C11	1.423	1.43	1.463
	C4-C9	1.427	1.43	1.463

## Sheet: Figure3i
	Distance (Å)	NICS(1)zz (ppm)
		S0	S1
	0	-15.4434	-21.0084
	0.1	-15.0235	-22.4535
	0.2	-14.9003	-20.9662
	0.3	-11.6953	-23.4649
	0.4	-9.27	-22.945
	0.5	-6.6814	-22.1063
	0.6	-4.0618	-20.2846
	0.7	-2.0397	-19.4768
	0.8	-0.9265	-18.118
	0.9	1.2539	-16.8927
	1	1.9249	-16.1718
	1.1	2.219	-15.4728
	1.2	2.2813	-15.2832
	1.3	1.6566	-15.5073
	1.4	0.766	-15.9118
	1.5	-0.5859	-16.6071
	1.6	-3.0188	-18.2815
	1.7	-4.7142	-19.432
	1.8	-6.4015	-21.2157
	1.9	-8.6248	-23.331
	2	-9.9034	-25.6175
	2.1	-10.536	-27.7034
	2.2	-7.4004	-30.9819
	2.3	-8.0316	-30.8835
	2.4	-5.3444	-31.4506
	2.5	-1.0132	-31.5798
	2.6	-1.7531	-31.3374
	2.7	10.4116	-29.7942
	2.8	16.3387	-28.3315
	2.9	21.4566	-26.8714
	3	25.709	-24.7036
	3.1	30.4606	-23.9714
	3.2	31.7743	-23.0153
	3.3	35.3611	-22.3623
	3.4	35.8504	-22.5035
	3.5	35.1365	-22.4053
	3.6	31.9549	-22.8629
	3.7	30.7873	-23.841
	3.8	28.8243	-24.0032
	3.9	22.2275	-26.5914
	4	16.9516	-28.121
	4.1	10.4371	-29.5633
	4.2	1.1367	-30.9885
	4.3	-0.8466	-31.4308
	4.4	-4.1749	-31.4998
	4.5	-7.6268	-30.9939
	4.6	-8.8018	-30.1871
	4.7	-10.516	-28.1259
	4.8	-9.9826	-26.2827
	4.9	-8.9405	-23.702
	5	-6.8202	-22.0394
	5.1	-5.1147	-20.0879
	5.2	-3.4588	-18.8678
	5.3	-1.2099	-17.3451
	5.4	0.2405	-16.5391
	5.5	1.2986	-16.0515
	5.6	1.9303	-15.8835
	5.7	1.983	-15.8902
	5.8	1.654	-16.6048
	5.9	0.9792	-17.2783
	6	-1.1085	-18.3559
	6.1	-2.223	-19.7992
	6.2	-3.7286	-20.7459
	6.3	-6.7918	-22.373
	6.4	-9.3809	-23.2689
	6.5	-11.8629	-23.6615
	6.6	-13.4216	-23.6266
	6.7	-15.2086	-22.7662
	6.8	-15.6875	-21.65

## Sheet: Figure3j-l
	normal modes (cm-1)	reorganization energy (cm^-1)	Electronic coupling (×10^12 s^-1)	kic (×10^10 s^-1)
	34.07	40.74	3.10718e-15	2.87731e-17
	36.03	0	0.15001	0.00104
	47.61	0	2.82209	0.01961
	61.63	6.22	3.06411e-15	2.88657e-17
	65.59	0	0.05785	0.000404592
	80.66	0.15	2.56215e-15	2.92079e-17
	86.47	4.01	2.902e-17	0
	99.11	0	2.98719e-05	2.13698e-07
	108.24	0.02	0.44127	0.00327
	108.4	0	7.84175e-16	0
	111.56	0	0.02792	0.000203068
	117.78	0	1.50441e-15	3.04998e-17
	126.28	1.92	0.09249	0.000673912
	143.02	0	3.2988e-15	3.10497e-17
	148.11	0.08	0.37912	0.00284
	193.06	0	7.66328e-17	0
	195.68	0.08	0.0011	8.68992e-06
	201.57	66.38	3.45347e-16	0
	210.63	0	0.19957	0.00163
	226.62	0	0.01847	0.000154823
	230.32	1.04	6.20535e-16	0
	269.38	10.22	1.69503e-15	3.7572e-17
	273.02	26.28	4.11528e-15	3.78199e-17
	284.46	0	0.27585	0.0026
	314.16	0	1.40102e-18	0
	320.02	1.01	0.00842	8.23668e-05
	332.98	0.33	3.07629e-16	0
	370.59	0	1.40097	0.01529
	389.71	51.75	1.33147e-15	4.79584e-17
	405.42	0	3.90996e-05	4.77075e-07
	426.98	0	1.88213e-15	5.17403e-17
	443.29	0.29	0.09415	0.00117
	449.47	0	0.8826	0.0114
	491.91	97.27	1.14746e-16	0
	496.07	5.21	2.65852e-13	3.81852e-15
	499.91	0	3.78007	0.05517
	516.24	0	2.89807e-15	6.33591e-17
	522.8	0.17	0.2541	0.00378
	545.03	0	0.76418	0.01201
	550.82	0	0.43109	0.00683
	567.47	20.57	7.03395e-16	0
	608.08	5.7	4.35342e-15	7.65857e-17
	609.17	0	0.92105	0.01672
	613.73	0	9.28124e-18	0
	629.51	0.08	2.43276	0.04816
	655	0	0.46642	0.00882
	707.05	0.62	2.78485e-12	6.13755e-14
	711.87	0	26.1608	0.58987
	720.2	16.17	1.46615e-12	3.38778e-14
	731.57	0	17.847	0.41078
	763.67	0	8.45961	0.20764
	764.92	38.41	7.03249e-14	1.66606e-15
	785.93	0	0.05985	0.00161
	818.61	0	0.03772	0.00103
	823.22	0	3.87651e-17	0
	828.56	0	7.96818e-16	0
	847.82	0	1.80994e-14	4.69763e-16
	854.65	19	0.00587	0.000173619
	910.88	0	1.86485e-17	0
	915.5	0	5.16454	0.16991
	936.35	0	3.29393	0.11151
	948.24	54.12	1.59315e-14	6.09714e-16
	953.66	0	0.66934	0.02338
	957.43	0.28	3.15598e-16	0
	973.71	0	0.01046	0.000375323
	975.03	0.09	7.15787e-15	1.48716e-16
	984	0	0.09928	0.00375
	1013.89	0.56	2.50818e-16	0
	1018.88	0	0.000569171	2.26429e-05
	1053.67	0	0.0143	0.000598328
	1061.76	0	6.97804e-14	2.84806e-15
	1064.22	0	1.00597	0.0431
	1077.63	0.08	4.08213e-16	0
	1077.8	0	0.01633	0.000702164
	1085.82	0	1.44446e-13	7.39216e-15
	1114.49	0.11	42.8557	1.98679
	1120.58	0.01	5.05415e-16	0
	1120.63	0	4.85758	0.22513
	1142.29	0	1.77717e-14	8.34234e-16
	1142.3	0.11	5.61849e-16	0
	1152.22	30.78	0.0156	0.000748672
	1174.63	7.94	4.62165e-16	0
	1191.9	0	0.04718	0.00249
	1194.11	0	0.36696	0.01919
	1211.95	107.08	1.38208e-14	9.85831e-16
	1233.56	0	1.0535e-14	9.27113e-16
	1235.18	136.01	5.19662	0.29317
	1257.26	0	9.96077e-16	0
	1259.33	1.01	15.21	0.89076
	1274.34	0.57	4.46134e-13	2.46082e-14
	1277.62	0	0.45716	0.02744
	1286.92	0	1.8831	0.11811
	1307.58	30.4	1.65176e-13	9.32742e-15
	1309.95	0	35.5098	2.25345
	1366.09	0	2.832	0.19141
	1385.43	59.71	9.28052e-16	0
	1397.68	0	1.08887e-14	1.48942e-15
	1401.78	121.6	0.36994	0.02657
	1417.92	4.7	0.000185601	1.40037e-05
	1420.25	0	3.91273e-16	0
	1424.58	1.36	4.27305e-15	3.13679e-16
	1451.93	11.31	5.02741e-05	3.91742e-06
	1452.12	0	8.44536e-18	0
	1460.97	66.47	1.4051e-15	3.36733e-16
	1464.34	0	0.28918	0.02311
	1477.32	3.83	7.34876e-15	3.38378e-16
	1481.54	0	0.06469	0.00531
	1483.91	1.49	0.02009	0.00164
	1484.07	0	7.36708e-17	0
	1484.33	0.19	0.01991	0.00163
	1484.43	0	2.71514e-16	0
	1485.68	0	1.71002	0.14072
	1491.09	62.12	2.02659e-18	0
	1493.35	0	0.00546	0.000452094
	1493.35	0.1	4.79144e-15	3.49974e-16
	1499.56	11.61	0.19153	0.01617
	1500.17	0	4.29742e-14	3.29626e-15
	1504.03	0	0.8238	0.06939
	1508.48	0	2.87059e-15	3.53492e-16
	1511.17	1.69	0.6332	0.05491
	1526.82	32.44	3.22602e-14	3.768e-15
	1527.38	0	0.20966	0.01851
	1549.33	0	2.08076e-17	0
	1555.5	3.47	1.96097	0.18005
	1571.14	2.3	0.08365	0.0083
	1611.1	0	3.62004e-12	3.57249e-13
	1614.41	0	2.20302e-16	0
	1628.9	124.67	11.0017	1.10896
	1634.15	6.03	7.18067e-16	0
	3022.35	0	0.05576	0.03124
	3022.67	0.77	8.27373e-21	0
	3034.69	0	1.50125	0.84309
	3034.82	0.14	0.00284	0.0017
	3037.86	0	2.22933e-19	0
	3038.46	0.14	1.84888e-18	0
	3073.1	0	2.86602e-18	0
	3073.15	0.01	5.47152e-20	0
	3087.95	0.11	0.00074466	0.000441629
	3088.04	0	0.01754	0.01053
	3088.04	0.01	1.20492e-18	0
	3088.06	0	0.00644	0.00382
	3117.34	0	0.000208372	0.000135096
	3117.54	0	1.0509e-18	0
	3160.71	0	0.00102	0.000657726
	3160.72	0	1.34312e-17	0
	3170.04	0.01	3.27236e-17	0
	3174.08	0	0.02688	0.01751
	3174.16	0.03	4.50407e-18	0
	3177.13	0	2.55801e-05	1.75701e-05
	3192.64	0.01	0.03231	0.02147
	3199.33	0	2.41498e-17	0
	3199.59	0.29	1.69924e-19	0
	3222.1	0	0.13216	0.09056
	3232.46	0.04	4.24477e-18	0
	3237.82	0	0.23728	0.16546
	3237.97	0.01	1.1073e-18	0
