# Supplementary material for: Ultra-photostable small-molecule dyes facilitate near-infrared biophotonics
Source: Nat Commun. 2024 Mar 22;15:2593. doi: 10.1038/s41467-024-46853-0 (PMC10960032; doi:10.1038/s41467-024-46853-0)
Supplement: Supplementary file 8 — Source Data [file 41467_2024_46853_MOESM8_ESM.zip › Source_Data_Figure_4.xlsx]

## Sheet: Figure4b
	time (min)	SBR							Intensity (×10^3)
		group1	group2	group3	group4	group5	mean	sd	group1	group2	group3	group4	group5	mean	sd
	0.5	12.4734	10.9945	10.4775	10.0788	8.74654	10.554	1.358	291.977	257.358	245.257	235.924	204.739	247.05	31.788
	5	40.9481	33.9807	32.6719	29.535	26.5666	32.741	5.415	1045.77	867.834	834.407	754.295	678.484	836.16	138.3
	10	93.429	83.3672	78.7226	76.9266	65.7653	79.642	10.059	3046.44	2718.36	2566.91	2508.34	2144.41	2596.9	327.99

## Sheet: Figure4c
		Cell permeability
		group 1	group 2	group 3	mean	sd
	AF3	0.8803	0.9496	0.9737	0.9346	0.0485
	IR1048	0.0093	0.0321	0.0269	0.0227	0.012

## Sheet: Figure4d
	Repetition	SBR
		mean	sd
	1	24.05	0.21344
	2	23.4567	0.2053
	3	24.0367	0.21097
	4	24.2185	0.21159
	5	23.2412	0.23698
	6	23.7919	0.25084
	7	24.5528	0.21967
	8	24.5565	0.21955
	9	24.888	0.2133
	10	23.9671	0.23282
	11	24.3618	0.23193
	12	24.2229	0.19246
	13	23.6897	0.21209
	14	24.8229	0.21766
	15	23.5777	0.22268
	16	23.7967	0.25389
	17	23.8237	0.27739
	18	24.4609	0.22726
	19	23.7673	0.24474
	20	23.3852	0.19911
	21	22.2974	0.22171
	22	22.6415	0.22984
	23	23.9728	0.23615
	24	24.3259	0.24642
	25	24.0106	0.22715
	26	23.8657	0.24693
	27	24.2062	0.24854
	28	23.5766	0.18465
	29	21.7042	0.18467
	30	21.3431	0.15312
	31	22.8867	0.17337
	32	23.6748	0.2046
	33	23.5453	0.16107
	34	24.1703	0.16066
	35	23.5986	0.16982
	36	24.2148	0.18217
	37	24.4106	0.17484
	38	24.3252	0.14242
	39	24.5358	0.13398
	40	24.9707	0.14946
	41	24.8265	0.13431
	42	24.1964	0.12659
	43	24.2732	0.12729
	44	24.5431	0.09393
	45	24.7245	0.09593
	46	24.5165	0.1105
	47	25.0713	0.0136
	48	24.2225	0.00822
	49	24.7415	0.03171
	50	24.3167	0.05331
	51	24.4822	0.05578
	52	24.8797	0.08523
	53	24.9461	0.08794
	54	22.1137	0.0463
	55	22.3632	0.05768
	56	21.6802	0.06306
	57	21.6295	0.07994
	58	21.9377	0.11647
	59	24.1426	0.17512
	60	25.0475	0.06913
	61	24.0697	0.08987
	62	24.3126	0.13399
	63	24.0038	0.16252
	64	24.6115	0.16965
	65	24.6808	0.12708
	66	24.2609	0.09673
	67	24.1738	0.16216
	68	24.353	0.10136
	69	24.496	0.16461
	70	24.4984	0.19207
	71	24.1059	0.16058
	72	24.6806	0.16857
	73	24.9795	0.16723
	74	25.1672	0.15567
	75	23.9428	0.10016
	76	25.1635	0.09201
	77	24.983	0.08809
	78	24.8794	0.08287
	79	24.181	0.09927
	80	25.0232	0.01244
	81	25.3036	0.17761
	82	24.5173	0.23951
	83	24.7549	0.32826
	84	24.3726	0.30669
	85	24.7343	0.32346
	86	24.5898	0.2802
	87	24.5744	0.25446
	88	24.537	0.27135
	89	24.7995	0.23143
	90	24.7415	0.23206
	91	23.9081	0.22238
	92	25.2108	0.23581
	93	24.4631	0.23521
	94	24.9379	0.23258
	95	25.0512	0.3908
	96	24.2084	0.6176
	97	24.2661	0.62808
	98	24.0881	0.66203
	99	24.1211	0.53136
	100	24.1419	0.4264
	101	23.4943	0.36432
	102	24.3016	0.39237
	103	24.288	0.43126
	104	24.0423	0.45119
	105	22.6095	0.44732
	106	21.5432	0.39345
	107	20.4012	0.37845
	108	19.7133	0.36447
	109	19.6263	0.32323
	110	20.0118	0.35419
	111	18.4946	0.28713
	112	19.3673	0.42366
	113	19.5907	0.35067
	114	21.7093	0.39291
	115	23.4253	0.44632
	116	24.3741	0.50429
	117	22.7037	0.39768
	118	22.929	0.42591
	119	22.3099	0.43438
	120	21.067	0.42889
	121	22.0575	0.46406
	122	22.564	0.5375
	123	23.2334	0.54014
	124	23.9093	0.53448
	125	22.0023	0.48052
	126	22.3313	0.51395
	127	22.201	0.57299
	128	22.6668	0.56137
	129	23.2057	0.595
	130	22.341	0.56088
	131	21.8316	0.55127
	132	21.624	0.51601
	133	20.5913	0.52176
	134	21.575	0.57049
	135	22.3688	0.67334
	136	22.9645	0.58489
	137	23.3105	0.66354
	138	23.1884	0.61862
	139	23.6044	0.65151
	140	23.1885	0.66392
	141	22.9703	0.64022
	142	20.3237	0.57926
	143	18.14	0.57258
	144	22.2045	0.69392
	145	23.3888	0.73759
	146	23.7768	0.7866
	147	23.8568	0.80559
	148	23.675	0.79185
	149	23.8568	0.78601
	150	24.2822	0.80674
	151	23.5509	0.89042
	152	23.7858	1.00741
	153	24.2347	0.99438
	154	24.0653	0.81222
	155	23.7485	0.71809
	156	23.6084	0.63757
	157	23.6683	0.73049
	158	23.928	0.75728
	159	22.8594	0.73711
	160	22.6746	0.71953
	161	23.9698	0.83332
	162	23.7278	0.85453
	163	23.7578	0.88453
	164	23.7356	0.90826
	165	23.1064	0.89192
	166	23.2728	0.93073
	167	23.5986	0.86071
	168	23.8496	0.82139
	169	24.1029	0.7922
	170	24.3362	0.69404
	171	23.5201	0.60556
	172	23.7121	0.65993
	173	23.188	0.79412
	174	23.4379	0.82375
	175	23.1445	0.86413
	176	23.8834	0.90983
	177	23.6226	0.91788
	178	23.964	0.91671
	179	23.9331	0.89504
	180	23.7373	0.95357
	181	23.5727	0.93106
	182	23.956	0.93619
	183	23.8464	0.93738
	184	23.4919	1.00128
	185	24.0703	0.97586
	186	23.8352	0.92296
	187	22.1501	0.82168
	188	23.9918	0.84923
	189	24.2631	0.87399
	190	24.0118	0.92956
	191	23.2079	0.9509
	192	23.1212	0.98456
	193	23.3285	1.05604
	194	23.6305	1.1398
	195	23.4608	1.14636
	196	23.0822	1.18181
	197	23.4844	1.26082
	198	23.652	1.22829
	199	23.2164	1.2191
	200	23.2478	1.21573
	201	23.6724	1.21272
	202	23.465	1.18163
	203	23.1526	1.15714
	204	22.5346	1.13918
	205	22.2708	1.14765
	206	22.2179	1.25461
	207	22.2874	1.29549
	208	23.1433	1.27407
	209	23.3876	1.23227
	210	23.3978	1.29951
	211	23.598	1.28223
	212	23.1567	1.24399
	213	23.4374	1.34485
	214	23.8025	1.35951
	215	23.449	1.25813
	216	23.6975	1.29275
	217	23.6892	1.32778
	218	23.7043	1.34683
	219	23.6049	1.35266
	220	23.0862	1.36577
	221	23.417	1.40864
	222	23.8346	1.45008
	223	23.4889	1.41659
	224	23.8735	1.4038
	225	22.9924	1.3603
	226	24.6733	1.47404
	227	23.2159	1.40616
	228	23.773	1.37582
	229	23.6939	1.35763
	230	23.2967	1.35353
	231	23.845	1.43877
	232	24.6294	1.43684
	233	23.3376	1.36225
	234	23.3883	1.4009
	235	23.6138	1.38846
	236	23.6632	1.36275
	237	23.3959	1.35487
	238	23.8211	1.37406
	239	23.4743	1.33241
	240	23.8673	1.37102
	241	23.7903	1.31447
	242	23.7015	1.36781
	243	24.0513	1.42764
	244	23.7589	1.43736
	245	24.3799	1.55387
	246	23.4926	1.54635
	247	23.652	1.59049
	248	22.8784	1.5456
	249	22.6944	1.62174
	250	23.1154	1.61409
	251	23.384	1.64977
	252	23.6809	1.6536
	253	23.6694	1.64094
	254	22.6846	1.5715
	255	22.9509	1.51826
	256	23.5976	1.77834
	257	23.2903	1.7956
	258	23.6552	1.84011
	259	23.6683	1.93762
	260	23.421	1.84662
	261	22.5827	1.81512
	262	23.5578	1.89565
	263	23.3624	1.91514
	264	23.6796	1.86525
	265	23.0577	1.76576
	266	23.0096	1.69685
	267	22.9711	1.75775
	268	22.5904	1.75408
	269	22.8488	1.73736
	270	23.3214	1.8193
	271	23.3118	1.81928
	272	23.1921	1.80031
	273	22.9859	1.78848
	274	24.0539	1.90077
	275	23.3646	1.76817
	276	23.5673	1.79334
	277	24.2815	1.90321
	278	23.826	1.89293
	279	23.9439	1.85659
	280	23.7856	1.89723
	281	23.3185	1.86312
	282	22.9636	1.82134
	283	22.95	1.80148
	284	23.4698	1.82488
	285	23.194	1.81133
	286	23.708	1.90416
	287	22.7233	1.83869
	288	23.6008	1.86674
	289	23.1501	1.81513
	290	22.865	1.78982
	291	22.6816	1.8124
	292	21.2852	1.75115
	293	21.5991	1.76577
	294	23.0908	1.88733
	295	23.2846	1.85211
	296	22.6924	1.82635
	297	23.7583	1.92877
	298	23.1485	1.83073
	299	23.772	1.86744
	300	22.7757	1.80508
	301	23.6928	1.89503
	302	23.6105	1.91943
	303	23.0118	1.83942
	304	23.2043	1.90069
	305	23.0978	1.9029
	306	24.488	5.16904
	307	23.0744	1.92505
	308	22.9058	1.97594
	309	23.3543	1.96724
	310	22.7651	1.93856
	311	22.6634	1.95557
	312	21.3797	1.87752
	313	22.4695	1.99215
	314	22.7766	2.03515
	315	23.0645	2.08347
	316	22.6406	1.99176
	317	23.4637	2.07136
	318	22.8842	2.10058
	319	23.2432	2.07997
	320	23.4284	2.09853
	321	23.2504	1.97936
	322	22.9812	1.92216
	323	22.7328	1.81338
	324	22.9396	1.89873
	325	23.1874	1.97254
	326	23.158	2.0242
	327	23.1361	2.04638
	328	23.4212	2.12634
	329	23.497	2.14636
	330	22.5907	2.09601
	331	22.6993	2.19594
	332	23.4078	2.2901
	333	22.5927	2.1542
	334	23.4074	2.25594
	335	22.7867	2.21297
	336	23.6097	2.21389
	337	23.2165	2.05315
	338	23.2509	2.01033
	339	22.2169	1.94517
	340	22.5514	1.98816
	341	22.1864	1.95031
	342	24.0159	2.08083
	343	23.0064	2.02384
	344	23.6713	2.15993
	345	22.8601	2.08864
	346	22.5905	2.09111
	347	21.9875	1.97629
	348	22.5246	1.98592
	349	23.1203	1.99541
	350	23.1688	1.99628
	351	22.7383	1.90081
	352	23.0506	1.9744
	353	23.3406	2.00783
	354	23.906	2.06297
	355	23.2311	2.01756
	356	23.1315	2.07317
	357	22.8282	2.06184
	358	22.9338	1.98855
	359	23.0506	1.94088
	360	21.6167	1.78779
	361	19.3262	1.5011
	362	19.5778	1.54774
	363	21.3433	1.78953
	364	23.2952	2.01178
	365	22.9758	2.10348
	366	23.3417	2.17498
	367	22.9905	2.16298
	368	22.0995	2.01333
	369	22.6126	2.07861
	370	22.3245	2.03239
	371	22.9972	2.07946
	372	23.334	2.10756
	373	23.0938	2.07799
	374	23.517	2.11332
	375	22.5445	2.03058
	376	21.6047	1.89863
	377	21.29	1.82748
	378	21.1758	1.86214
	379	21.4052	1.92919
	380	21.8744	2.03252
	381	23.0438	2.10937
	382	22.6653	1.99064
	383	22.9149	1.94885
	384	23.1088	1.96343
	385	22.8394	1.85661
	386	23.2087	1.99303
	387	23.1555	2.02925
	388	23.2085	2.12206
	389	23.093	2.13909
	390	22.9299	2.14695
	391	23.399	2.21964
	392	23.1584	2.20967
	393	23.261	2.2012
	394	23.1925	2.26067
	395	22.1036	2.13427
	396	23.6239	2.22015
	397	22.0506	2.05606
	398	20.9089	1.95884
	399	20.1264	1.8529
	400	20.0144	1.84358
	401	20.5293	1.89756
	402	22.0811	2.09603
	403	23.0838	2.1818
	404	22.6105	2.12524
	405	22.8827	2.12588
	406	23.2614	2.16893
	407	22.9473	2.17689
	408	22.7566	2.14919
	409	22.2895	2.20874
	410	23.3651	2.31964
	411	23.4605	2.3593
	412	23.5675	2.3891
	413	23.122	2.32641
	414	23.3491	2.33227
	415	22.7872	2.21099
	416	24.0041	2.3235
	417	23.6058	2.28735
	418	23.2195	2.28265
	419	23.39	2.20683
	420	23.3447	2.21173
	421	23.1497	2.22318
	422	23.6823	2.27578
	423	23.694	2.27867
	424	22.8331	2.21903
	425	23.4769	2.2424
	426	23.8547	2.27945
	427	23.3615	2.23095
	428	23.2949	2.22127
	429	23.3863	2.26264
	430	23.8367	2.30604
	431	23.1205	2.235
	432	23.8968	2.31426
	433	23.6869	2.24736
	434	23.0953	2.23704
	435	23.4373	2.24988
	436	23.6596	2.29063
	437	22.183	2.14372
	438	23.4734	2.23869
	439	23.4152	2.25296
	440	23.9897	2.31037
	441	23.3886	2.24074
	442	23.4239	2.22098
	443	22.8121	2.1785
	444	23.9415	2.27981
	445	23.1907	2.19167
	446	23.6647	2.23953
	447	23.7604	2.21316
	448	23.658	2.19477
	449	23.8229	2.19274
	450	23.6624	2.20003
	451	23.8015	2.17563
	452	23.8464	2.19873
	453	23.6475	2.21127
	454	23.4666	2.17851
	455	24.0482	2.28965
	456	23.2525	2.25921
	457	23.4932	2.27621
	458	23.9928	2.34301
	459	23.2036	2.27782
	460	23.5226	2.27346
	461	23.5349	2.30316
	462	23.529	2.32102
	463	22.819	2.23691
	464	23.002	2.24311
	465	22.8718	2.22624
	466	23.42	2.27981
	467	23.0046	2.2416
	468	23.1353	2.27169
	469	23.1552	2.27182
	470	23.1671	2.23267
	471	22.5596	2.20412
	472	22.3686	2.14068
	473	20.5576	2.01478
	474	19.964	1.95278
	475	21.6661	2.10223
	476	23.272	2.30854
	477	23.0769	2.23948
	478	22.9453	2.26267
	479	23.1973	2.27457
	480	23.3281	2.27792
	481	22.4789	2.18823
	482	23.3272	2.28756
	483	23.8095	2.34687
	484	21.9093	2.17039
	485	19.6219	1.97286
	486	19.0644	1.88596
	487	22.0036	2.19823
	488	23.2906	2.32326
	489	23.6291	2.36893
	490	22.7573	2.34618
	491	23.5924	2.51031
	492	23.7703	2.45239
	493	23.648	2.45406
	494	23.7645	2.47694
	495	23.7382	2.46165
	496	22.6094	2.33148
	497	22.4755	2.33084
	498	21.6975	2.27391
	499	21.6094	2.22883
	500	22.2568	2.28348
	501	22.461	2.26859
	502	22.8053	2.32199
	503	23.3104	2.37273
	504	23.4729	2.37883
	505	23.5554	2.38149
	506	23.6283	2.37766
	507	23.3558	2.3656
	508	23.0293	2.35329
	509	23.4443	2.36944
	510	23.8695	2.40953
	511	23.5555	2.42579
	512	23.7341	2.42795
	513	22.7613	2.27594
	514	22.1485	2.25236
	515	22.4921	2.26499
	516	22.7381	2.31665
	517	23.4423	2.37988
	518	23.8482	2.43136
	519	23.95	2.48665
	520	23.7472	2.47108
	521	23.1878	2.40918
	522	22.9035	2.39761
	523	23.269	2.49157
	524	22.7017	2.44178
	525	21.6373	2.3129
	526	22.2676	2.40373
	527	23.1672	2.49519
	528	23.4023	2.50062
	529	23.2471	2.42477
	530	23.8143	2.52811
	531	22.949	2.4096
	532	23.3057	2.46702
	533	23.2701	2.42582
	534	23.1998	2.38008
	535	24.4453	2.49115
	536	23.8547	2.46417
	537	23.5512	2.42855
	538	24.0776	2.56447
	539	23.0271	2.46457
	540	22.6134	2.36419
	541	23.3898	2.46774
	542	23.7532	2.51303
	543	23.8556	2.59565
	544	23.746	2.56705
	545	24.0523	2.5984
	546	23.2652	2.46556
	547	23.7599	2.45929
	548	24.608	2.57505
	549	23.5409	2.25
	550	22.9533	2.18031
	551	23.1139	2.27216
	552	23.1702	2.22459
	553	23.0146	2.26071
	554	22.9818	2.29632
	555	24.068	2.41434
	556	23.457	2.38926
	557	23.8471	2.44611
	558	23.3035	2.36356
	559	23.6161	2.40435
	560	23.0392	2.40133
	561	23.2932	2.36457
	562	23.679	2.35695
	563	23.6388	2.39387
	564	23.4358	2.27326
	565	23.2227	2.22276
	566	23.1603	2.26817
	567	23.8678	2.43568
	568	23.0608	2.37568
	569	23.793	2.46714
	570	23.2955	2.39743
	571	23.673	2.42905
	572	23.0019	2.36009
	573	24.128	2.45688
	574	23.1687	2.39951
	575	23.2966	2.38329
	576	24.2449	2.49713
	577	23.7143	2.45261
	578	23.4317	2.40558
	579	23.4426	2.40537
	580	23.8419	2.40644
	581	23.281	2.39737
	582	23.7837	2.44841
	583	22.5067	2.30482
	584	23.0414	2.33089
	585	24.0576	2.47785
	586	23.2913	2.36066
	587	23.2812	2.39579
	588	23.4872	2.37845
	589	22.1754	2.23487
	590	23.329	2.34172
	591	22.699	2.29225
	592	23.2677	2.40474
	593	22.7261	2.36927
	594	23.545	2.42274
	595	23.6023	2.40242
	596	23.3623	2.37983
	597	23.5239	2.33703
	598	23.243	2.78687
	599	23.8985	2.73668
	600	23.9809	2.44324
	601	23.2962	2.32269
	602	23.6483	2.3295
	603	23.7073	2.38044
	604	22.8919	2.26585
	605	23.4024	2.34447
	606	23.2695	2.34957
	607	22.7509	2.28389
	608	23.1408	2.32412
	609	23.1116	2.33889
	610	23.038	2.34277
	611	23.2686	2.33667
	612	23.4414	2.34538
	613	23.4774	2.35797
	614	23.3247	2.33742
	615	23.1306	2.35147
	616	23.1617	2.31868
	617	22.4623	2.25182
	618	23.0388	2.30288
	619	22.938	2.29121
	620	23.2011	2.34359
	621	23.1755	2.28749
	622	23.3871	2.33041
	623	23.0793	2.2837
	624	22.8004	2.26662
	625	22.665	2.19768
	626	22.4758	2.21491
	627	23.426	2.29408
	628	23.1129	2.27569
	629	22.8596	2.21737
	630	23.1612	2.26099
	631	23.726	2.24085
	632	23.5583	2.19706
	633	22.5872	2.14429
	634	23.43	2.19228
	635	23.4801	2.26123
	636	23.1985	2.28603
	637	22.6185	2.27736
	638	23.0797	2.30017
	639	23.0741	2.30322
	640	23.6674	2.33269
	641	23.2064	2.28296
	642	23.1888	2.24252
	643	23.057	2.26667
	644	23.3438	2.31555
	645	23.2895	2.31178
	646	22.8754	2.2515
	647	22.8097	2.208
	648	23.5201	2.26815
	649	23.6867	2.31743
	650	23.0607	2.32252
	651	23.4149	2.38266
	652	23.1229	2.38703
	653	22.9938	2.35703
	654	23.6633	2.35436
	655	23.4393	2.29104
	656	23.1392	2.2626
	657	23.0949	2.29551
	658	22.8725	2.26577
	659	23.2149	2.29199
	660	21.8011	2.12175
	661	23.128	2.32776
	662	23.3026	2.3403
	663	22.7708	2.25004
	664	22.3074	2.19616
	665	20.2463	2.01381
	666	20.3287	2.03171
	667	19.3374	1.91895
	668	20.0423	1.98635
	669	20.3012	2.01656
	670	21.787	2.14368
	671	23.9494	2.37692
	672	23.3614	2.3268
	673	23.5473	2.31963
	674	23.8138	2.37021
	675	23.0595	2.30627
	676	24.0302	2.3553
	677	23.4667	2.3052
	678	23.4137	2.34404
	679	23.2054	2.2969
	680	23.9273	2.39445
	681	24.1854	2.41162
	682	24.1813	2.39709
	683	23.5771	2.33716
	684	24.0426	2.37739
	685	24.1834	2.35591
	686	24.4503	2.42554
	687	24.5567	2.38919
	688	24.2004	2.42904
	689	23.9943	2.36315
	690	24.0144	2.35893
	691	23.9838	2.33096
	692	23.6711	2.28983
	693	23.5641	2.27025
	694	23.8726	2.38536
	695	22.6396	2.26049
	696	21.3314	2.08722
	697	20.1116	1.96075
	698	23.1501	2.25052
	699	23.5923	2.26603
	700	23.3791	2.25724
	701	22.9649	2.2398
	702	23.4742	2.31434
	703	23.3373	2.31306
	704	23.2659	2.36322
	705	23.713	2.41462
	706	23.3055	2.25661
	707	23.7226	2.32836
	708	23.2464	2.28948
	709	22.8306	2.24663
	710	23.2418	2.31395
	711	23.6432	2.36072
	712	22.8307	2.23618
	713	23.3239	2.3215
	714	23.6072	2.35351
	715	23.5268	2.32907
	716	23.2255	2.30081
	717	23.1041	2.28294
	718	23.3001	2.26398
	719	23.6798	2.33397
	720	23.2373	2.28316
	721	23.4803	2.30067
	722	23.5544	2.23747
	723	23.566	2.28568
	724	23.0255	2.22522
	725	23.5639	2.31678
	726	23.8915	2.34574
	727	23.5062	2.3117
	728	23.0181	2.23947
	729	23.6483	2.32479
	730	23.529	2.34243
	731	22.9004	2.28264
	732	22.3665	2.18338
	733	21.4596	2.114
	734	21.207	2.09192
	735	22.7281	2.24316
	736	23.4653	2.33853
	737	22.6565	2.31134
	738	23.5206	2.38336
	739	23.9653	2.3883
	740	23.7197	2.31387
	741	24.0026	2.34994
	742	24.1509	2.39954
	743	23.329	2.28692
	744	23.383	2.31579
	745	23.7186	2.31881
	746	23.7003	2.27478
	747	23.6571	2.32676
	748	23.4489	2.27235
	749	23.3521	2.29683
	750	23.9495	2.3699
	751	23.2772	2.26944
	752	23.6436	2.30632
	753	23.7669	2.3329
	754	22.7493	2.26651
	755	22.8553	2.26113
	756	23.4724	2.32092
	757	23.4957	2.32087
	758	23.7	2.36759
	759	23.4567	2.35695
	760	23.7888	2.37831
	761	23.7484	2.36749
	762	23.5173	2.33398
	763	23.6451	2.32802
	764	22.966	2.28587
	765	23.6677	2.36457
	766	23.4485	2.33575
	767	24.6001	2.47687
	768	23.4396	2.37518
	769	23.4551	2.29876
	770	22.8114	2.22392
	771	23.512	2.33159
	772	23.1283	2.33946
	773	23.6766	2.37296
	774	24.1328	2.43598
	775	24.1844	2.50695
	776	23.9586	2.41571
	777	23.5319	2.35694
	778	23.9261	2.42462
	779	23.5556	2.35026
	780	23.7325	2.36722
	781	23.4662	2.3794
	782	23.7375	2.41823
	783	22.6813	2.30706
	784	23.6642	2.36579
	785	23.2986	2.33966
	786	23.9374	2.41552
	787	23.6291	2.35021
	788	23.9704	2.46814
	789	23.8013	2.43009
	790	23.7695	2.43408
	791	23.5765	2.3882
	792	24.295	2.40822
	793	23.2599	2.36385
	794	23.5797	2.41154
	795	23.297	2.37373
	796	24.2552	2.47856
	797	23.8594	2.44011
	798	23.6266	2.34552
	799	23.1537	2.34904
	800	23.773	2.4015
	801	24.0558	2.39107
	802	23.4436	2.39709
	803	23.259	2.3348
	804	23.3217	2.38334
	805	23.5385	2.37433
	806	23.9436	2.41049
	807	23.0744	2.34204
	808	22.7029	2.25196
	809	23.8392	2.37933
	810	23.4406	2.34321
	811	23.2508	2.33463
	812	23.7086	2.41401
	813	23.5181	2.44318
	814	24.2255	2.52681
	815	24.0203	2.52119
	816	24.4471	2.57642
	817	23.9433	2.40026
	818	24.2067	2.5035
	819	23.7299	2.36497
	820	24.0281	2.35913
	821	24.1983	2.39071
	822	23.9039	2.34714
	823	23.815	2.3133
	824	23.4445	2.27962
	825	23.3138	2.26115
	826	22.4598	2.17522
	827	22.1996	2.11099
	828	22.3626	2.14907
	829	22.2572	2.12627
	830	22.1137	2.09453
	831	21.7253	2.05868
	832	21.6732	2.02081
	833	23.53	2.16731
	834	22.7022	1.98164
	835	23.2609	1.99275
	836	23.3432	2.09398
	837	23.1969	2.08671
	838	23.55	2.18885
	839	23.6871	2.23689
	840	23.3757	2.22369
	841	22.249	2.13061
	842	21.9984	2.09242
	843	21.2004	2.00739
	844	22.5755	2.12619
	845	23.9679	2.27813
	846	23.8683	2.31254
	847	24.2736	2.31261
	848	23.6732	2.20142
	849	23.6975	2.25185
	850	24.0359	2.29538
	851	24.2843	2.33758
	852	23.8093	2.30459
	853	23.8332	2.20544
	854	23.5159	2.17651
	855	23.8081	2.17201
	856	23.6929	2.16073
	857	23.5991	2.14901
	858	24.0675	2.26005
	859	24.0293	2.26676
	860	24.5181	2.28417
	861	23.6935	2.13667
	862	23.197	2.084
	863	23.86	2.1844
	864	24.4971	2.21098
	865	24.1151	2.16625
	866	23.5977	2.14821
	867	24.2656	2.17445
	868	23.4471	2.05518
	869	23.1867	2.09215
	870	23.7775	2.08175
	871	22.9368	1.95447
	872	23.3946	2.06478
	873	22.8491	2.02517
	874	22.9938	2.04014
	875	22.5509	2.03155
	876	22.7951	2.05779
	877	23.2685	2.09643
	878	23.1758	2.04914
	879	23.0781	2.04621
	880	23.2413	2.05909
	881	23.7585	2.0342
	882	23.4973	1.99975
	883	23.1026	1.95094
	884	23.6242	2.03049
	885	23.3253	1.99056
	886	24.0279	2.00962
	887	23.3865	1.95212
	888	23.8188	2.01072
	889	23.3357	1.99726
	890	23.6053	2.04835
	891	24.2441	2.08201
	892	24.1736	2.07379
	893	23.7764	2.0273
	894	23.6021	2.01961
	895	23.6201	2.06335
	896	23.852	2.09778
	897	23.3476	2.00655
	898	23.2828	1.98376
	899	23.5013	1.99504
	900	23.1806	2.00327
	901	23.024	1.95543
	902	23.8655	2.03082
	903	22.868	1.91039
	904	23.3656	1.97927
	905	23.0359	1.94369
	906	22.8928	1.90738
	907	23.6967	1.97816
	908	23.7624	1.95052
	909	23.3217	1.90159
	910	23.2499	1.9255
	911	23.6042	1.91793
	912	22.5838	1.82787
	913	23.3423	1.86087
	914	23.4755	1.83692
	915	23.9743	1.91282
	916	23.2813	1.88287
	917	23.6531	1.94963
	918	23.2354	1.85379
	919	23.0492	1.83057
	920	22.3549	1.77306
	921	20.9952	1.6502
	922	19.9684	1.57999
	923	19.022	1.53704
	924	18.5158	1.46593
	925	18.8303	1.4863
	926	21.6518	1.74221
	927	22.8134	1.85611
	928	22.5548	1.7777
	929	22.684	1.77021
	930	22.8662	1.82282
	931	22.827	1.82112
	932	23.4898	1.87189
	933	22.644	1.76204
	934	22.7276	1.8136
	935	21.626	1.73393
	936	22.0088	1.73848
	937	22.6668	1.80981
	938	22.5267	1.8195
	939	23.2316	1.84022
	940	23.0959	1.81529
	941	23.1928	1.83365
	942	21.9918	1.69994
	943	22.5103	1.78808
	944	22.9955	1.80562
	945	22.0192	1.72945
	946	23.5516	1.86374
	947	22.862	1.80441
	948	23.6585	1.8754
	949	23.9525	1.88615
	950	23.2638	1.83056
	951	22.9911	1.80223
	952	23.484	1.81463
	953	23.2825	1.78577
	954	23.5193	1.82276
	955	23.552	1.84316
	956	23.1704	1.8028
	957	22.8758	1.7929
	958	23.5559	1.86083
	959	23.0501	1.83242
	960	23.2677	1.86043
	961	22.9321	1.76866
	962	23.6819	1.86309
	963	23.3864	1.8308
	964	23.2348	1.85188
	965	23.7318	1.86249
	966	23.603	1.8485
	967	23.4739	1.85287

## Sheet: Figure4e
	Repetition	SBR
		mean	sd
	1	39.1329	1.9745
	2	30.5166	3.7729
	3	23.3002	3.48415
	4	18.812	3.14445
	5	13.7929	2.50942
	6	11.4472	2.07684
	7	8.78693	1.81903
	8	7.0456	1.42322
	9	6.03034	1.25621
	10	5.31759	1.21374
	11	4.81636	1.07765
	12	4.25368	0.89334
	13	3.46475	0.80168
	14	3.03713	0.71829
	15	3.09375	0.60463
