# Supplementary material for: Ultra-photostable small-molecule dyes facilitate near-infrared biophotonics
Source: Nat Commun. 2024 Mar 22;15:2593. doi: 10.1038/s41467-024-46853-0 (PMC10960032; doi:10.1038/s41467-024-46853-0)
Supplement: Supplementary file 8 — Source Data [file 41467_2024_46853_MOESM8_ESM.zip › Source_Data_Figure_5.xlsx]

## Sheet: Figure5c
	time post-injection (s)	Intensity
		Bladder	Liver
	0	524	570
	10	1122.61	791.988
	20.5	5107.79	8332.21
	31	5499.42	10918
	41.5	5420	12179.1
	52	5324.83	12932.3
	62.5	5286.7	13586.1
	73	5208.12	13982.3
	83.5	5119.04	14071.1
	94	5086.4	14674
	104.5	5120.01	15368.1
	115	4932.98	14770.1
	125.5	4907.66	15355.4
	136	4786.01	15252.8
	146.5	4678.85	14763.9
	157	4682.14	15199.9
	167.5	4718.72	15424.8
	178	4691.81	15584.8
	188.5	4717.24	15818.2
	199	4674.85	15127.3
	209.5	4645.57	15352.6
	220	4640.16	14838.7
	230.5	4521.54	15338.7
	241	4467.67	14903.2
	251.5	4385.4	14785.3
	262	4378.59	14623.7
	272.5	4342.81	14580.8
	283	4279.72	14476.6
	293.5	4276.74	14425.9
	304	4247.31	14519.4
	314.5	4252.36	14539.4
	325	4290.7	14516.8
	335.5	4363.56	14892.3
	346	4323.18	14660
	356.5	4236.39	14856.8
	367	4141.52	14152.3
	377.5	4146.34	14185
	388	4170.73	14601.3
	398.5	4133.45	14187.6
	409	4192.89	14216.1
	419.5	4286.72	14798.6
	430	4120.09	14180.1
	440.5	4032.35	13796.8
	451	3986.16	13776.5
	461.5	3972.2	13731.4
	472	3945.41	13698.2
	482.5	3924.29	13627.5
	493	3919.69	13652.1

## Sheet: Figure5d
	time post-injection (s)	Intensity
		Bladder	Liver
	0	643	591.848
	60	6023.85	13191
	85	6275.91	13894.8
	110	9592.14	12410.4
	120.5	10191	13434
	131	10672.4	10471.6
	163	11470.9	10807.6
	180	11470.2	10641
	228	12117.3	8505.25
	284	12610.9	7445.53
	321	12674.1	6372.46
	360	12986.2	6378.67
	370.5	12921.9	6067.81
	381	12865.4	5928.93
	391.5	12895	5763.45
	402	12752.5	5571.5
	412.5	12817.7	5535.23
	423	12963.2	5419.52
	433.5	12884.2	5247.07
	444	12880	5210.8
	454.5	12875.3	5071.06
	465	12902.3	4963.09
	475.5	12989.2	4876.96
	486	13019	4831.59
	496.5	13078.5	4763.14

## Sheet: Figure5e
	time post-injection (min)	Intensity
		Bladder	Liver
	0	280	305
	1	7263.43	5964.29
	3	7232.5	5958.17
	5	7351.37	5980.21
	10	7662.26	5800.06
	20	7443.5	6014.59
	30	7574.03	6225.23
	40	7178.62	6038.92
	125	1860.06	1483.39

## Sheet: Figure5h
	time (min)	RK/LK (AF3-COOH)						time (min)	RK/LK (AF3-Dextran)
		group 1	group 2	group 3	mean	sd			group 1	group 2	group 3	mean	sd
	1	0.5864	1.7805	0.7091	1.02533	0.65686		1	0.6151	0.4717	1.1539	0.7469	0.35969
	3	2.3365	2.4848	1.2697	2.03033	0.66289		10	0.5067	0.6714	0.7324	0.63683	0.11675
	7	2.9027	3.3913	5.5961	3.96337	1.43494		20	1.1718	1.0146	0.9083	1.03157	0.13257
	11	5.6787	4.2289	5.1976	5.03507	0.73844		30	1.6699	1.5258	1.6136	1.6031	0.07262
	20	6.1291	3.7915	6.2513	5.39063	1.38624		40	2.7345	3.2777	2.9077	2.9733	0.27748
	40	3.9041	4.8424	6.0702	4.9389	1.08627		60	4.9813	4.0403	4.5081	4.5099	0.4705
	80	2.8763	3.1593	2.1224	2.71933	0.53598		80	3.5266	4.0873	3.6811	3.765	0.28961

## Sheet: Figure5i
	Spectrum & image acquisition					NMF spectral unmixing
	AF2 & AF3-COOH					AF2 & AF3-COOH				AF2-COOH & AF3-Dextran
	Wavelength (nm)	Normalized spectra				Distance (pixel)	Intensity (counts)			Distance (pixel)	Intensity (counts)
		AF2	AF3-COOH				AF2	AF3-COOH			AF2-COOH	AF3-Dextran
	730	0.28103	0.2298			0	3440.49	1784.2		0	1126.47	1148.68
	808	0.34677	0.3229			1	3154.05	2043.66		1	1106.21	1228.94
	940	0.37221	0.4473			2	3374.99	2057.34		2	1120.66	1141.49
						3	2979.28	2346.63		3	1162.37	1152.78
						4	3092.92	2326.4		4	1190.8	1156.35
	AF2-COOH & AF3-Dextran					5	3574.38	1854.2		5	1220.27	1089.88
	Wavelength (nm)	Normalized spectra				6	3043.38	2434.68		6	1167.25	1169.9
		AF2-COOH	AF3-Dextran			7	2973.1	2472.95		7	1241.28	1145.87
	730	0.30262	0.24642			8	3045.58	2369.29		8	1366.36	1043.79
	808	0.3242	0.31892			9	3110.3	2494.79		9	1411.05	1014.1
	940	0.37318	0.43466			10	3361.51	2282.27		10	1448.47	1064.67
						11	3387.96	2244.98		11	1455.32	998.827
						12	3204.49	2479.74		12	1373.53	1053.62
						13	3110	2714.78		13	1392.58	1057.57
						14	2917.62	2927.03		14	1326.76	1145.38
						15	3299.68	2581.77		15	1286.05	1143.09
						16	3120.98	2726.72		16	1131.39	1201.76
						17	3308.09	2836.89		17	1183.27	1115.88
						18	3185.42	2932.28		18	1019.22	1262.93
						19	3132.17	2946.65		19	1224.63	1171.51
						20	3107.65	3064.3		20	1087.49	1210.65
						21	3192.57	2984.37		21	982.494	1386.65
						22	3275.93	2920.26		22	1040.91	1417.23
						23	3586.74	2691.05		23	1037.24	1497.9
						24	3493.02	2855.08		24	1127.45	1416.7
						25	3413.99	2887.67		25	1087.64	1529.5
						26	3494.29	2913.34		26	964.448	1643.69
						27	3225.45	3173.39		27	1054.22	1465.92
						28	3627.06	2821.94		28	1185.14	1505
						29	3442.67	2879.89		29	1257.89	1442.26
						30	3589.29	2884.96		30	1306.75	1429.39
						31	3972.02	2534		31	1292.51	1471.63
						32	3695.18	2856.44		32	1292.29	1488.86
						33	3679.81	2788.7		33	1246.55	1559.6
						34	3801.17	2767.46		34	1299.35	1498.8
						35	3720.13	2804.28		35	1431.94	1392.21
						36	3685.24	2886.63		36	1330.79	1497.35
						37	3665.91	2765.57		37	1439.42	1501.73
						38	3747.49	2822.5		38	1501.86	1433.28
						39	4162.49	2397.36		39	1537.66	1512.48
						40	3968.47	2459.92		40	1542.03	1503.12
						41	3767.23	2632.52		41	1587.81	1593.34
						42	3979.91	2432.33		42	1771.95	1421.19
						43	3758.9	2733.66		43	1721.55	1584.6
						44	3846.61	2524.06		44	1810.29	1605.85
						45	3855.91	2600.46		45	1880.78	1614.36
						46	3794.82	2656.11		46	1978.19	1583.95
						47	4097.23	2454.88		47	2126.82	1579.33
						48	3898.93	2530.63		48	1992.49	1713.65
						49	3822.22	2529.76		49	2146.34	1610.81
						50	4035.61	2349		50	2176.94	1711.2
						51	4170.38	2223.93		51	2208.64	1758.5
						52	4065.01	2283.03		52	2306.99	1699.15
						53	3894.39	2392.1		53	2389.44	1915.7
						54	3964.22	2282.22		54	2601.08	1765.06
						55	3919.69	2350.36		55	2575.5	1755.64
						56	3975.23	2259.23		56	2755.83	1858.31
						57	3978.91	2317.09		57	2691.06	1973.08
						58	4125.66	2060.85		58	2887.73	2090.41
						59	3630.75	2396.81		59	2967.93	2042.21
						60	3921.52	2192.65		60	3120.58	2149.56
						61	3961.18	1995.23		61	3242.03	2081.1
						62	3892.55	2135.38		62	3382.91	2172.22
						63	4289.85	1827.6		63	3380.36	2090.77
						64	3885.34	2009.11		64	3541.05	2156.08
						65	4042.48	2014.61		65	3571.41	2222.72
						66	4145.1	1725.51		66	3656.28	2239.85
						67	4581.93	1365.31		67	3790.93	2154.2
						68	4141.91	1754.63		68	3846.13	2155.01
						69	4098.06	1761.84		69	4023.4	2035.74
						70	3819.16	2071.73		70	3953.27	2087.87
						71	3817.03	1950.87		71	4081.56	2227.58
						72	3921.99	1623.74		72	3988.73	2202.41
						73	4311.21	1536.68		73	4096.21	2262.93
						74	4242.24	1521.68		74	4214.79	2310.35
						75	3623.56	2158.34		75	4440.33	2298.8
						76	3778.57	2019.11		76	4361.54	2235.59
						77	4145.95	1659.25		77	4446.37	2235.76
						78	4153.8	1738.39		78	4319.5	2302.63
						79	3872.17	1882.03		79	4453.28	2096.86
						80	3932.45	1848.45		80	4334.71	2191.42
						81	4168.57	1580.63		81	4473.56	2108.57
						82	4005.43	1859.57		82	4359.11	2223.02
						83	4141.73	1690.4		83	4805.87	2203.26
						84	3776.19	2051.1		84	4638.13	2162
						85	3927.5	1883.45		85	4927.61	2067.53
						86	3811	2027.3		86	4790.36	2218.78
						87	4234.36	1682.7		87	4809.93	2371.21
						88	4121.32	1788.7		88	5018.29	2108.84
						89	4017.68	2082.92		89	4921.73	2196.41
						90	3948.38	2021.07		90	5029.67	2118.47
						91	3904.24	2244.8		91	5072.61	2387.53
						92	4216.97	1986.38		92	5032.41	2282.73
						93	4125.83	2133.04		93	4954.08	2259.06
						94	4074.92	2238.56		94	4776.26	2370.87
						95	4288.86	2145.82		95	4985.44	2355.7
						96	4056.78	2441.97		96	4772.5	2573.63
						97	4614.54	2045.81		97	4856.75	2544.38
						98	4331.14	2407		98	4754.08	2480.05
						99	4610.96	2201.41		99	4827.01	2463.12
						100	4197.93	2706.26		100	4562.9	2766.23
						101	4360.34	2665.18		101	4771.69	2544.44
						102	4580.75	2728.05		102	4662.01	2464.13
						103	4539.11	2799.75		103	4765.75	2739.38
						104	4733.87	2852.82		104	4476.95	2732.18
						105	4752.32	2735.3		105	4546.01	2690.12
						106	5189.81	2436.35		106	4583.98	2695.14
						107	4800.73	3004.58		107	4421.72	2762.41
						108	4738.35	3275.55		108	4211.32	2845.8
						109	5481.2	2747.54		109	4173.92	2846.21
						110	5048.17	3208.77		110	4017.87	2823.26
						111	5634.04	2817.05		111	3728.12	2794.01
						112	5883.74	2762.75		112	3696.08	2825.05
						113	5706.16	3041.78		113	3676.52	2682.61
						114	6005.79	2740.01		114	3369.74	2894.38
						115	6176.76	2798.52		115	3251.38	2990.74
						116	6282.41	2574.06		116	3152.51	2658.62
						117	5935.65	3089.78		117	2916.01	2835.12
						118	6049.33	3106.4		118	3048.57	2537.56
						119	6345.02	2803.94		119	2851.71	2517.42
						120	6207.98	3089.14		120	2569.17	2658.96
						121	6549.3	2622.04		121	2640.57	2535.56
						122	6480.04	2752.41		122	2488.53	2372.6
						123	6688.26	2737.81		123	2418.65	2403.48
						124	6528.66	2740.74		124	2380.42	2369.71
						125	6605.65	2788.72		125	2329.46	2357.68
						126	6770.65	2677.41		126	2145.42	2299.71
						127	6767.97	2903.11		127	2018.05	2310.09
						128	6514.89	3229.66		128	2033.44	2187.69
						129	6524.66	3034.82		129	1970.6	2149.54
						130	6620.85	2939.77		130	1926.09	2101.05
						131	6702.33	2722.97		131	1866.81	2086.32
						132	6732.03	2959.89		132	1826.31	1960.83
						133	6753.39	2907.08		133	1581.41	2009.73
						134	6851.1	2907.09		134	1587.26	2010.87
						135	6727.04	2872.61		135	1523.02	1901.12
						136	6824.79	3101.63		136	1598.08	1901.06
						137	7141.35	2811.09		137	1510.5	1710.64
						138	7153.39	2766.59		138	1465.18	1836.96
						139	6915.53	2875.09		139	1469.29	1784.85
						140	7219.34	2611.54		140	1446.86	1739.28
						141	6862.65	2969.51		141	1352.62	1725.52
						142	7031.6	2807.31		142	1258.46	1718.68
						143	7074.03	3066.98		143	1186.96	1792.18
						144	7369.77	2935.87		144	1266.35	1690.8
						145	7213.48	3063.72		145	1219.46	1641.68
						146	7203.78	2906.68		146	1245.45	1616.69
						147	7398.6	2841.49		147	1175.81	1669.34
						148	6975.81	3224.58		148	1131.74	1621.4
						149	7143.97	3166.34		149	1066.21	1734.93
						150	7158.11	3087.69		150	991.19	1696.95
						151	7137.08	3260.17		151	1053.62	1654.52
						152	6888.39	3392.57		152	1135.8	1553.34
						153	7123.37	3159.45		153	980.096	1578.05
						154	7123.05	3042.19		154	955.972	1570.17
						155	6762.74	3470.08		155	1039.14	1580.01
						156	6761.25	3501.67		156	1043.31	1471.84
						157	7242.08	3204.99		157	1081.98	1368.17
						158	7250.74	3186.61		158	972.256	1450.89
						159	6932.94	3649.12		159	961.16	1396.98
						160	6805.75	3646.2		160	966.273	1392.87
						161	6679.7	3539.93		161	984.796	1352.35
						162	6861.8	3625.94		162	946.59	1426.56
						163	7422.27	2940.94		163	955.719	1346.43
						164	7120	3129.51		164	926.916	1359.23
						165	6843.85	3609.06		165	797.542	1477.6
						166	6811.88	3633.12		166	715.931	1473.21
						167	6861.79	3282.32		167	879.312	1304.83
						168	6986.01	3295.02		168	932.531	1302.62
						169	7169.26	2978.18		169	697.054	1432.09
						170	7000.11	3039.95		170	804.067	1356.08
						171	6988.49	2992.55		171	890.012	1362.13
						172	6620.58	3357.14		172	874.649	1329.5
						173	6260.41	3849.22		173	832.636	1347.51
						174	6565.13	3397.93		174	889.331	1469.81
						175	6074.15	3963.83		175	963.344	1319.8
						176	6501.9	3364.99		176	951.774	1367.37
						177	6325.1	3477.36		177	897.29	1309.86
						178	6231.51	3527.97		178	1005.89	1216.26
						179	6265.11	3597.99		179	831.872	1376.27
						180	6234.56	3331.28		180	900.31	1334.84
						181	6780.13	2920.43		181	849.556	1340.59
						182	6394.59	3154.38		182	841.983	1354.16
						183	6389.75	3191.98		183	872.87	1291.28
						184	6587.73	2993.32		184	838.43	1371.72
						185	6340.52	3360.11		185	840.024	1382.12
						186	6684.4	3230.43		186	899.748	1329.4
						187	6340.01	3469.02		187	825.295	1335.85
						188	6173.75	3584.23		188	751.71	1357.43
						189	6404.87	3401.41		189	894.662	1238.48
						190	5935.73	3847.62		190	739.621	1372.52
						191	6103.12	3755.28		191	754.535	1343.61
						192	5782.58	3878.9		192	810.558	1380.59
						193	6266.41	3623.19		193	707.917	1459.23
						194	6059.75	3780.03		194	695.015	1371.13
						195	5815.54	3992.16		195	811.493	1413.65
						196	6067.5	3532.25		196	787.829	1388.32
						197	6094.89	3717.32		197	849.951	1344.19
						198	5994.63	3612.22		198	739.971	1426.17
						199	5993.91	3404.06		199	761.522	1378.62
						200	5552.86	3917.03		200	739.738	1360.41
						201	5538.59	3857.93		201	719.534	1370.61
						202	5709.61	3529.34		202	833.859	1228.29
						203	5358.65	3945.21		203	679.49	1371.66
						204	5652.12	3601.34		204	716.284	1334.86
						205	5468.24	3721.36		205	746.909	1400.24
						206	5485.6	3538.37		206	733.691	1316.45
						207	5072.68	4033.72		207	775.96	1377.18
						208	4686.82	4016.42		208	753.488	1461.66
						209	4940.39	3700.61		209	871.975	1341.17
						210	5008.92	3708.35		210	771.886	1482.26
						211	4597.6	4055.33		211	737.613	1484.53
						212	4356.55	4161.54		212	835.923	1422.22
						213	4324.71	4084.1		213	739.344	1485.8
						214	4279.1	3900.82		214	866.578	1400.57
						215	4341.46	3972.22		215	764.706	1488.44
						216	4354.35	3926.29		216	707.993	1476.15
						217	4442.99	3955.7		217	866.575	1399.57
						218	4769.36	3677.3		218	908.675	1335.47
						219	4668.32	3857.66		219	660.984	1462.16
						220	4739.93	3876.55		220	740.529	1406.62
						221	4815.84	3972.38		221	848.308	1348.84
						222	4798.33	4242.79		222	828.103	1284.04
						223	4952.19	4213.3		223	921.829	1264.32
						224	4773.1	4398.49		224	884.057	1278.09
						225	4362.62	4815.14		225	926.056	1262.09
						226	4653.01	4750.22		226	823.796	1362.35
						227	4388.62	4998.77		227	858.915	1385.23
						228	4403.94	4939.37		228	862.125	1361.02
						229	4037.17	5276.58		229	824.159	1429.99
						230	3888.28	5433.4		230	997.913	1275.23
						231	4372.08	4929.24		231	939.565	1321.58
						232	3938.2	5467.73		232	875.891	1372.26
						233	3929.99	5172.28		233	1086.09	1228.06
						234	3513.61	5742.15		234	1076.73	1243.41
						235	3561.54	5529.9		235	1017.02	1279.13
						236	3485.32	5602.06		236	980.364	1284.78
						237	4090.56	5084.59		237	937.48	1311.67
						238	3453.82	5458.78		238	1151.85	1160.3
						239	2947.06	6008.19		239	1092.14	1159.01
						240	3273.4	5650.86		240	1033.36	1293.79
						241	2830.96	6126.29		241	1076.05	1229.1
						242	2686.17	6421		242	992.448	1206.7
						243	2283.92	6638.21		243	1046.27	1210.87
						244	2420	6627.46		244	1032.46	1175.68
						245	2170.24	6599.78		245	1029.48	1223.67
						246	2266.2	6787.28		246	1194.73	1168.42
						247	2221.13	6797.27		247	1145.94	1176.21
						248	2143.62	7042.13		248	1201.77	1089.38
						249	1904.3	7364.12		249	1225.96	1091.18
						250	1683.72	7626.71		250	1201.97	1134.18
						251	1732.79	7666.31		251	1121.58	1209.57
						252	1455.91	8205.07		252	1189.4	1117.75
						253	1218.79	8702.46		253	1254.56	1106.59
						254	919.641	9325.55		254	1191.61	1138.54
						255	550.881	10052		255	1180.8	1164.35
						256	707.415	9700.24		256	1169.18	1095.96
						257	493.549	10433.8		257	1288.23	1061.92
						258	187.064	10924.5		258	1156.96	1184.18
						259	4.125	11280.7		259	1247.97	1083.18
						260	2.716	11346.9		260	1264.98	1056.17
						261	1	11676.3		261	1290.77	1100.38
						262	1	12158.4		262	1313.1	1096.05
						263	1	11978.7		263	1198.46	1213.68
						264	1	12123.7		264	1238.14	1140
						265	1	12372.3		265	1325.47	1153.68
						266	1	12445.4		266	1288.54	1158.61
						267	1	12368.9		267	1396.13	1095.02
						268	1	12233.3		268	1295.86	1150.29
						269	340.336	11991.8		269	1258.68	1181.47
						270	381.09	11859.5		270	1273.27	1125.87
						271	478.809	12003.6		271	1354.21	1106.94
						272	994.288	11227.8		272	1373.76	1142.39
						273	883.703	11471		273	1421.71	1052.44
						274	692.48	11564.5		274	1365.03	1119.11
						275	1018.25	10878.9		275	1395.53	1138.62
						276	1074.56	10726.9		276	1373.96	1173.19
						277	798.203	10994.9		277	1387.42	1229.72
						278	1155.71	10308.9		278	1310.56	1289.59
						279	867.39	10251.6		279	1432.67	1286.48
						280	1032.47	10055.8		280	1431.12	1333.03
						281	902.646	9942.66		281	1450.99	1355.15
						282	752.016	9896.64		282	1506.29	1342.86
						283	956.152	9676.63		283	1400.67	1310.48
						284	1057.22	9828.46		284	1452.24	1305.91
						285	980.01	9801.46		285	1417.16	1389.99
						286	709.028	9974.49		286	1481.97	1359.17
						287	933.404	9893.84		287	1481.09	1455.06
						288	864.422	9973.57		288	1401.83	1474.32
						289	727.185	10179.3		289	1414.61	1554.53
						290	477.664	10536.1		290	1516.57	1508.58
						291	191.514	10970.9		291	1471.25	1490.89
						292	184.808	10781.4		292	1594.27	1573.87
						293	4.168	11281.9		293	1729.71	1541.43
						294	255.478	11426.2		294	1512.01	1792.13
						295	1.194	11529.2		295	1557.24	1818.89
						296	3.573	11558.3		296	1669.97	1828.17
						297	6.101	11900.7		297	1549.17	1998.96
						298	2.827	12219.1		298	1622.37	1948.76
						299	1.106	12512.2		299	1656.03	2089.11
						300	1.034	12671.9		300	1669.18	2125.96
						301	1	12447.6		301	1607.22	2233.91
						302	1	12201.8		302	1579.74	2294.39
						303	1	12471.2		303	1601.58	2350.56
						304	1	12537		304	1576.5	2422.63
						305	1	12413		305	1682.86	2461.27
						306	1	12520.2		306	1702.23	2417.9
						307	1	12878.6		307	1737.9	2470.23
						308	1	12885.3		308	1619.9	2538.23
						309	1	12798.1		309	1620.67	2616.46
						310	1	12901.3		310	1653.47	2659.66
						311	1	13238.9		311	1705.2	2628.93
						312	1	12804.2		312	1626.11	2757.01
						313	1	13042.8		313	1618.86	2735.27
						314	1	13140		314	1685.74	2755.39
						315	1	13177		315	1692.78	2805.35
						316	1	12833.6		316	1640.94	2804.19
						317	1	13297.6		317	1597.15	2845.97
						318	1	13010.7		318	1640.1	2861.03
						319	1	13387.2		319	1619.86	2825.26
						320	1	12921.2		320	1611.01	2936.11
						321	1	13053.3		321	1612.65	2862.48
						322	1	12878.3		322	1614.69	2888.44
						323	1	12990.8		323	1653.08	2940.05
						324	1	13109.2		324	1622.11	2955.01
						325	1	13152.7		325	1530.48	2969.64
						326	1	12935.5		326	1629.27	2985.85
						327	1	13107.3		327	1690.95	2823.18
						328	1	13133.3		328	1641.09	2953.04
						329	1	13483.2		329	1614.74	2969.39
						330	1	13363.4		330	1568.05	2952.08
						331	1	13259.9		331	1535.26	3055.86
						332	1	13276.3		332	1528.14	3047.99
						333	1	13090.2		333	1515.68	3057.45
						334	1	13514.2		334	1418.88	3096.24
						335	1	13236		335	1552.5	2986.62
						336	1	13155.8		336	1548.36	2989.77
						337	1	12997.7		337	1566.39	2847.73
						338	1	12994.8		338	1496.68	2885.45
						339	1	13469.4		339	1639.01	2860.12
						340	1	13179.5		340	1438.4	3014.73
						341	1	13204.4		341	1514.13	2909.99
						342	1	12928.1		342	1492.38	2993.74
						343	1	12979.8		343	1576.57	2892.56
						344	1	13016.4		344	1469.2	2977.92
						345	1	13140.6		345	1474.48	2905.64
						346	1	12896		346	1592.17	2695.96
						347	1	12903.9		347	1569.28	2739.85
						348	1	12787.9		348	1484.27	2947.86
						349	1	12915.2		349	1492.21	2848.92
						350	1	12725.9		350	1499.46	2818.67
						351	1	12790.9		351	1504.75	2791.38
						352	1	12603.6		352	1537.88	2865.25
						353	1	12890.2		353	1492.63	2976.49
						354	1	12779.4		354	1515.05	2938.08
						355	1	12745.5		355	1521.96	2915.16
						356	1	12726.2		356	1437.74	2934.38
						357	1	13060.2		357	1452.48	2932.65
						358	1	12824.2		358	1492.75	2876.37
						359	1	12708.8		359	1422.22	2892.9
						360	1	12825.2		360	1423.29	2790.84
						361	1	12551.2		361	1443.62	2832.51
						362	1	12801.3		362	1512.03	2755.1
						363	1	12357.7		363	1444.58	2795.55
						364	1	12268.4		364	1347.59	2954.53
						365	1	12013.9		365	1307.95	2894.17
						366	1	12011.9		366	1457.9	2850.23
						367	1	11785.6		367	1405.91	2839.22
						368	1	11797.4		368	1374.4	2826.73
						369	1	11578.2		369	1439.72	2826.4
						370	1	11640.6		370	1393.3	2861.82
						371	1	11794.7		371	1287.08	2846.05
						372	1	11115.2		372	1268.61	2960.51
						373	1	11249.8		373	1403.2	2716.93
						374	1	11004.2		374	1313.33	2708.8
						375	1	11060.7		375	1334.1	2817.03
						376	1	10952.3		376	1406.04	2690.09
						377	1	11138.5		377	1395.04	2735.09
						378	1	10743.5		378	1231.04	2763.09
						379	1	10632.4		379	1329.32	2704.81
						380	1	10374.5		380	1199.36	2912.77
						381	1	10368.7		381	1313.92	2812.21
						382	1	10131.5		382	1348.17	2728.96
						383	6.475	10103.3		383	1244.44	2774.69
						384	1	9704		384	1205.98	2747.15
						385	1	9776.72		385	1113.96	2838.16
						386	35.509	9621.07		386	1146.1	2722.03
						387	44.3	9685.09		387	1108.53	2722.6
						388	211.054	9088.68		388	1142.67	2684.46
						389	95.777	9217.51		389	1136.82	2575.31
						390	196.533	8918.68		390	1199.55	2470.58
						391	391.18	8603.27		391	1278.64	2466.49
						392	21.799	8697.77		392	1098.9	2509.23
						393	179.651	8616.68		393	1083.41	2520.72
						394	265.374	8350.09		394	1153.56	2357.57
						395	508.688	7722.98		395	1070.13	2456
						396	358.29	7914.9		396	1102.55	2426.58
						397	292.916	7687.58		397	1153.55	2300.58
						398	385.502	7607.97		398	1110.08	2334.05
						399	506.186	7368.95		399	1068.72	2338.41
						400	300.848	7350.11		400	1120.61	2323.53
						401	544.449	7200.07		401	1072.29	2248.84
						402	641.455	6718.19		402	1134.4	2255.73
						403	874.041	6429.54		403	1049.63	2268.5
						404	535.348	6597.7		404	1043.82	2227.32
						405	399.97	6582.26		405	1073.32	2148.82
						406	834.11	6068.1		406	959.44	2206.7
						407	962.517	5713.8		407	916.411	2143.72
						408	681.566	6046.06		408	842.162	2199.97
						409	931.803	5646.36		409	919.269	2154.87
						410	889.56	5501.66		410	840.274	2120.86
						411	851.374	5592.39		411	829.686	2114.45
						412	898.983	5314.93		412	950.897	1908.24
						413	1118.61	5074.3		413	948.723	1810.42
						414	1046.43	5069.91		414	816.207	1914.93
						415	890.19	5149.19		415	885.305	1801.84
						416	1172.77	4760.31		416	800.029	1780.11
						417	1294.38	4497.06		417	782.679	1694.46
						418	1081.26	4639.38		418	815.114	1630.03
						419	913.984	4789.96		419	693.81	1627.33
						420	977.516	4756.44		420	656.23	1699.91
						421	1133.72	4614.04		421	777.764	1496.38
						422	1184.44	4516.41		422	628.074	1550.07
						423	1056.88	4586.2		423	616.839	1613.3
						424	1363.11	4235.95		424	759.625	1404.52
						425	1548.74	3999.11		425	607.124	1483.02
						426	1448.93	4050.83		426	590.001	1456.14
						427	1384.46	4093.77		427	497.572	1450.57
						428	1209.79	4173.92		428	533.56	1288.59
						429	1335.4	4092.33		429	529.778	1333.37
						430	1389.69	4108.09		430	541.789	1292.36
						431	1615.66	3645		431	434.903	1286.24
						432	1285.74	4110.26		432	581.663	1169.48
						433	1788.59	3534.18		433	497.321	1167.83
						434	1436.39	3820.65		434	425.369	1145.78
						435	1852.84	3469.33		435	389.5	1143.65
						436	1249.94	3911.4		436	390.04	1117.11
						437	1585.71	3740.83		437	408.385	992.765
						438	1604.29	3587.48		438	400.18	966.97
						439	1818.82	3557.98
