# Supplementary material for: Ultra-photostable small-molecule dyes facilitate near-infrared biophotonics
Source: Nat Commun. 2024 Mar 22;15:2593. doi: 10.1038/s41467-024-46853-0 (PMC10960032; doi:10.1038/s41467-024-46853-0)
Supplement: Supplementary file 8 — Source Data [file 41467_2024_46853_MOESM8_ESM.zip › Source_Data_Figure_6.xlsx]

## Sheet: Figure6b
	Wavelength (nm)	Absorbance
		0 μM ONOO-	5 μM ONOO-	10 μM ONOO-	15 μM ONOO-	20 μM ONOO-	25 μM ONOO-
	1100	-0.00602	0.00325	0.00784	0.01175	0.01782	0.01542
	1095	-0.00609	0.00343	0.0081	0.01233	0.01828	0.01617
	1090	-0.00576	0.00392	0.00878	0.0131	0.01949	0.01709
	1085	-0.00564	0.00405	0.00928	0.01405	0.02042	0.01827
	1080	-0.0057	0.00471	0.01017	0.01522	0.02229	0.02
	1075	-0.00569	0.00522	0.01096	0.01635	0.02404	0.02188
	1070	-0.00537	0.00577	0.01216	0.01783	0.02599	0.02394
	1065	-0.00523	0.00663	0.01375	0.01988	0.02843	0.02684
	1060	-0.00506	0.0073	0.01502	0.02216	0.03138	0.03003
	1055	-0.00487	0.00842	0.01689	0.02477	0.03518	0.03389
	1050	-0.00487	0.00934	0.01852	0.02753	0.03888	0.03813
	1045	-0.00443	0.0107	0.02084	0.0312	0.04316	0.04327
	1040	-0.00375	0.01282	0.02382	0.03527	0.04865	0.04893
	1035	-0.00387	0.01388	0.02605	0.03917	0.05419	0.05508
	1030	-0.00365	0.01543	0.02908	0.04371	0.05988	0.06176
	1025	-0.00365	0.01755	0.03254	0.04868	0.06685	0.06915
	1020	-0.00343	0.01963	0.03624	0.05443	0.07443	0.07768
	1015	-0.00298	0.02188	0.04064	0.06114	0.08275	0.08672
	1010	-0.00228	0.02515	0.04556	0.06807	0.09239	0.09716
	1005	-0.00251	0.02757	0.05063	0.07592	0.10249	0.10871
	1000	-0.00243	0.03165	0.05684	0.08522	0.11488	0.12195
	995	-0.00198	0.03573	0.0639	0.09554	0.12839	0.13621
	990	-0.00172	0.03963	0.07166	0.10703	0.14355	0.15239
	985	-0.00194	0.04474	0.08033	0.12029	0.16044	0.17097
	980	-0.00169	0.0505	0.08985	0.13437	0.1788	0.19034
	975	-0.00187	0.05603	0.10011	0.14907	0.1986	0.21165
	970	-0.000739	0.06241	0.11173	0.16588	0.22042	0.23538
	965	-0.000467	0.06952	0.12389	0.1839	0.24268	0.26011
	960	-0.000113	0.07668	0.13542	0.20112	0.26572	0.28373
	955	1.3e-05	0.08334	0.14739	0.21861	0.28763	0.30894
	950	0.00101	0.09027	0.15871	0.23603	0.31009	0.33335
	945	0.00153	0.09652	0.16966	0.25117	0.3316	0.35588
	940	0.00237	0.10298	0.18021	0.26746	0.35122	0.37749
	935	0.00281	0.10905	0.19008	0.28288	0.3704	0.39867
	930	0.00401	0.11477	0.20101	0.29811	0.39009	0.41928
	925	0.00337	0.12078	0.21179	0.31327	0.40928	0.43958
	920	0.00322	0.12755	0.22126	0.32722	0.42864	0.45986
	915	0.00476	0.13386	0.23236	0.34182	0.44686	0.47845
	910	0.00527	0.1396	0.24191	0.35475	0.46319	0.49507
	905	0.00533	0.14545	0.25094	0.36928	0.48014	0.51289
	900	0.00564	0.15191	0.26041	0.37995	0.49419	0.52868
	895	0.00539	0.15444	0.26656	0.38998	0.50337	0.53895
	890	0.00484	0.15699	0.27138	0.39616	0.51473	0.54716
	885	0.00559	0.1593	0.27579	0.40305	0.52158	0.55419
	880	0.00545	0.16102	0.27753	0.40575	0.52253	0.56109
	875	0.00462	0.16296	0.27787	0.40912	0.52565	0.55926
	870	0.00653	0.16257	0.28074	0.40632	0.52706	0.5605
	865	0.00717	0.16283	0.27878	0.40638	0.52544	0.56227
	860	0.00812	0.16474	0.28027	0.4099	0.53093	0.56782
	855	0.00947	0.16865	0.29516	0.42482	0.54352	0.5821
	850	0.00354	0.16227	0.28728	0.4252	0.54478	0.58194
	845	0.00506	0.16365	0.28695	0.41696	0.54122	0.57584
	840	0.00743	0.16353	0.28952	0.41873	0.53759	0.57503
	835	0.00513	0.16345	0.28605	0.41664	0.5356	0.56921
	830	0.00701	0.16222	0.28604	0.41311	0.53242	0.5658
	825	0.00877	0.16227	0.2857	0.41196	0.52978	0.5649
	820	0.00953	0.1634	0.28482	0.4099	0.52792	0.56154
	815	0.00812	0.16203	0.28307	0.40784	0.52362	0.55449
	810	0.00872	0.16053	0.28025	0.40356	0.51941	0.55013
	805	0.01012	0.16071	0.2808	0.39997	0.51635	0.54587
	800	0.01061	0.15873	0.27609	0.39599	0.5065	0.53607
	795	0.0108	0.15681	0.27141	0.38858	0.49636	0.52508
	790	0.01152	0.15358	0.26512	0.37929	0.48478	0.51353
	785	0.01179	0.14838	0.2572	0.36751	0.46857	0.49594
	780	0.01291	0.14472	0.25002	0.35556	0.4524	0.47896
	775	0.01446	0.14032	0.24116	0.34191	0.43521	0.45965
	770	0.01518	0.13555	0.232	0.32825	0.41598	0.43954
	765	0.01704	0.13112	0.2227	0.3137	0.39847	0.42003
	760	0.02016	0.1277	0.21492	0.30045	0.38038	0.40299
	755	0.02065	0.12283	0.20596	0.28701	0.36212	0.38337
	750	0.02252	0.11886	0.19712	0.27352	0.34492	0.36305
	745	0.02454	0.11576	0.1895	0.26064	0.32785	0.34525
	740	0.02732	0.11286	0.18116	0.24974	0.31159	0.32965
	735	0.02963	0.11003	0.17497	0.23898	0.29662	0.31396
	730	0.03316	0.10737	0.1684	0.22781	0.28275	0.29839
	725	0.03689	0.10604	0.16291	0.2184	0.26957	0.28305
	720	0.03941	0.10375	0.15684	0.20779	0.25526	0.26855
	715	0.04171	0.10158	0.15026	0.19724	0.24008	0.2526
	710	0.04663	0.10118	0.1455	0.18795	0.22737	0.23786
	705	0.05118	0.09934	0.13946	0.17784	0.21368	0.22275
	700	0.05496	0.09796	0.13409	0.16858	0.20002	0.20835
	695	0.05904	0.09786	0.12922	0.15884	0.1874	0.19461
	690	0.06269	0.09633	0.12378	0.14899	0.17374	0.18024
	685	0.06763	0.09535	0.11879	0.1407	0.16132	0.16735
	680	0.07271	0.09553	0.11502	0.13313	0.15078	0.15554
	675	0.07702	0.09629	0.11164	0.12613	0.14109	0.14475
	670	0.08133	0.09641	0.10869	0.11974	0.13128	0.13447
	665	0.08637	0.09691	0.10581	0.11402	0.1227	0.12483
	660	0.09158	0.09747	0.10366	0.10866	0.11418	0.11601
	655	0.09596	0.09883	0.10143	0.10399	0.10692	0.10753
	650	0.1	0.1	0.1	0.1	0.1	0.1
	645	0.10452	0.10105	0.0983	0.09605	0.09353	0.09308
	640	0.10922	0.10263	0.09744	0.09249	0.08786	0.08639
	635	0.11341	0.10367	0.09629	0.08903	0.08235	0.08006
	630	0.11746	0.10525	0.09538	0.08632	0.0774	0.07501
	625	0.12114	0.10619	0.09418	0.08352	0.0729	0.06997
	620	0.12367	0.10715	0.09293	0.08061	0.06836	0.0646
	615	0.127	0.10851	0.09241	0.07889	0.0649	0.06045
	610	0.12983	0.10967	0.09206	0.07675	0.06169	0.05685
	605	0.13242	0.11073	0.09158	0.07505	0.0588	0.05328
	600	0.13468	0.11094	0.09094	0.07342	0.056	0.05025
	595	0.13636	0.11146	0.0906	0.07193	0.05388	0.0477
	590	0.13758	0.11218	0.09035	0.07087	0.05183	0.04548
	585	0.13852	0.11209	0.08959	0.06961	0.05002	0.04313
	580	0.13901	0.11192	0.08894	0.06809	0.04792	0.04105
	575	0.13936	0.11191	0.08826	0.06702	0.04655	0.03924
	570	0.13884	0.11117	0.08746	0.06599	0.04557	0.038
	565	0.13851	0.11084	0.08655	0.06531	0.04467	0.03736
	560	0.13753	0.11041	0.08572	0.06415	0.04382	0.03687
	555	0.13618	0.10925	0.08474	0.06323	0.04305	0.03597
	550	0.13529	0.10808	0.08419	0.06274	0.04306	0.0359
	545	0.13349	0.10704	0.08356	0.06241	0.04284	0.03606
	540	0.13114	0.1056	0.08273	0.06179	0.04274	0.0362
	535	0.12913	0.10443	0.0825	0.06212	0.04405	0.03767
	530	0.1272	0.10349	0.0826	0.06344	0.04635	0.04037
	525	0.12474	0.10259	0.08368	0.06594	0.05014	0.04517
	520	0.12234	0.10302	0.0863	0.07076	0.057	0.0531
	515	0.12009	0.10426	0.09052	0.07873	0.0682	0.06592
	510	0.1184	0.10723	0.09871	0.09175	0.08581	0.08543
	505	0.11738	0.11379	0.11263	0.11253	0.11334	0.1153
	500	0.11712	0.12519	0.1338	0.1433	0.15345	0.15827
	495	0.11876	0.14312	0.16569	0.18816	0.21028	0.21906
	490	0.12294	0.16827	0.20846	0.2466	0.28319	0.29631
	485	0.13116	0.20019	0.25947	0.3152	0.36703	0.38375
	480	0.14506	0.23563	0.31226	0.38414	0.44967	0.46912
	475	0.16524	0.27068	0.35873	0.44107	0.51542	0.53703
	470	0.19325	0.3021	0.39299	0.47737	0.55345	0.57541
	465	0.22942	0.33124	0.41568	0.4953	0.56629	0.58695
	460	0.27197	0.36015	0.43386	0.50366	0.5658	0.58432
	455	0.31865	0.39244	0.45398	0.51311	0.56599	0.58274
	450	0.36543	0.42582	0.47628	0.52499	0.56962	0.5841
	445	0.40913	0.45608	0.49515	0.53452	0.5692	0.58169
	440	0.44709	0.47906	0.50426	0.53158	0.55647	0.56555
	435	0.47705	0.49015	0.50008	0.51329	0.52588	0.53114
	430	0.49828	0.4909	0.48462	0.4839	0.48352	0.48563
	425	0.50857	0.48497	0.4652	0.45189	0.44107	0.44082
	420	0.50958	0.47424	0.44487	0.42305	0.40424	0.40324
	415	0.50319	0.45951	0.42365	0.3964	0.37266	0.37071
	410	0.49178	0.44321	0.40367	0.37216	0.34499	0.34202
	405	0.47923	0.42711	0.38487	0.35012	0.32008	0.31629
	400	0.46846	0.41582	0.37132	0.33485	0.30344	0.29905

## Sheet: Figure6c
	Wavelength (nm)	PA amplitude
		AF2B	AF2B + ONOO-
	680	0.05639	0.2879
	685	0.30124	0.26845
	690	0.23587	0.28314
	695	0.26621	0.30527
	700	0.2781	0.33032
	705	0.26659	0.33734
	710	0.21916	0.35918
	715	0.21387	0.37274
	720	0.22088	0.38896
	725	0.22437	0.40938
	730	0.22396	0.40263
	735	0.20307	0.38169
	740	0.22027	0.44254
	745	0.23905	0.47747
	750	0.23593	0.49517
	755	0.22578	0.52412
	760	0.22589	0.53605
	765	0.23777	0.572
	770	0.23831	0.61333
	775	0.24998	0.65393
	780	0.26907	0.70267
	785	0.27866	0.7292
	790	0.27606	0.77199
	795	0.29102	0.79231
	800	0.30051	0.81338
	805	0.31144	0.82389
	810	0.27945	0.81263
	815	0.28917	0.82338
	820	0.2836	0.80195
	825	0.27767	0.81807
	830	0.28142	0.81589
	835	0.27604	0.81404
	840	0.27351	0.8401
	845	0.28911	0.8605
	850	0.30295	0.89035
	855	0.31288	0.90177
	860	0.31447	0.91912
	865	0.3125	0.94966
	870	0.33166	0.93363
	875	0.32698	0.94085
	880	0.31459	0.93909
	885	0.31781	0.90863
	890	0.31361	0.93345
	895	0.31389	0.93781
	900	0.3341	0.95365
	905	0.31631	0.95066
	910	0.31304	0.9498
	915	0.30652	0.89933
	920	0.2988	0.84751
	925	0.28753	0.81952
	930	0.27422	0.79432
	935	0.27406	0.74804
	940	0.2521	0.68902
	945	0.24073	0.64783
	950	0.23068	0.59838
	955	0.23086	0.52797
	960	0.21329	0.48186
	965	0.19691	0.42422
	970	0.19302	0.37851

## Sheet: Figure6d
	cell	Intensity (×10^3 counts)
		Blank	+ONOO	+ONOO-+UA
	1	1428.74	13391	4242.12
	2	1832.56	17201.4	5510.16
	3	1664.51	10324	3898.19
	4	1706.43	10899.5	5875.86
	5	1430.79	20390	5457.1
	6	1461.52	15468.1	5289.12
	7	1688.81	14686.4	4723.18
	8	2310.98	16949.3	3978.82
	9	1441.58	22801.3	4224.53
	10	2235.58	14800.5	4206.14
	11	1790.09	16337.1	5189.72
	12	1336.09	13253.5	4287.82
	13	1372.85	21261.9	4500.43
	14	2519.43	13733.9	4383.44
	15	2256.67	14200.8	5188.41
	16	1801.03	14724.1	4809.67
	17	1979.82	12840.2	5573.46
	18	1415.91	13925.2	5191.53
	19	1521.79	6956.69	5574.29
	20	1500.8	11855.2	4008.08
	21	1428.66	22268.8	4895.52
	22	1308.22	19333.2	5462.01
	23	1834.23	9792.3	4897.78
	24	1402.91	16299.7	4304.48
	25	1454.06	21192.1	6784.03
	26	2154.68	15942.1	4859.6
	27	1656.26	16431.5	4932
	28	1473.31	23339.7	4950.36
	29	1388.44	22798.5	5552.22
	30	2077.08	12711.3	5246.2
	31	1585.25	10924.5	4874
	32	1469.59	23725.5	4449.61
	33	1365.06	16319	8458.72
	34	4131.24	11078.3	4613.42
	35	1547.14	14075.7	5861.99
	mean	1742.06	15571.3	5040.5
	sd	524.753	4156.97	828.416

## Sheet: Figure6f
	control
		PA amplitude
		group 1	group 2	group 3	mean	sd
	HbO2	0.146	0.179	0.185	0.17	0.021
	HBR	0.121	0.08	0.18	0.127	0.05027
	AF2	0.023	0.03	0.043	0.032	0.01015
	TBI
		PA amplitude
		group 1	group 2	group 3	mean	sd
	HbO2	0.051	0.069	0.092	0.07067	0.02055
	HBR	0.915	1.073	1.107	1.03167	0.10246
	AF2	0.185	0.174	0.217	0.192	0.02234
