# Supplementary material for: Ultra-photostable small-molecule dyes facilitate near-infrared biophotonics
Source: Nat Commun. 2024 Mar 22;15:2593. doi: 10.1038/s41467-024-46853-0 (PMC10960032; doi:10.1038/s41467-024-46853-0)
Supplement: Supplementary file 8 — Source Data [file 41467_2024_46853_MOESM8_ESM.zip › Supplementary_Figures_Source_Data.xlsx]

## Sheet: FigureS4
	AF1								AF2								AF3								AF4								AF5								AF6								AF7
	Wavelength (nm)	PBS abs.	DCM abs.		Wavelength (nm)	DCM em.			Wavelength (nm)	PBS abs.	DCM abs.		Wavelength (nm)	DCM em.			Wavelength (nm)	PBS abs.	DCM abs.		Wavelength (nm)	DCM em.			Wavelength (nm)	PBS abs.	DCM abs.		Wavelength (nm)	DCM em.			Wavelength (nm)	PBS abs.	DCM abs.		Wavelength (nm)	DCM em.			Wavelength (nm)	PBS abs.	DCM abs.		Wavelength (nm)	DCM em.			Wavelength (nm)
	1100	-0.00717	-0.00288		850	-0.0029			1100	0.00901	-0.00623		850	-0.000805157			1100	-0.0281	-0.00171		850	0.01335			1100	0.01202	0.03359		850	0.03024			1100	0.00382	-0.00205		850	0			1100	0.02926	-0.00126		850	0.01018			1100
	1095	-0.00663	-0.00192		851	0.02602			1095	0.00964	-0.00459		851	0.00378			1095	-0.02815	-0.000935933		851	0.00504			1095	0.01658	0.0288		851	0.03024			1095	0.00546	-0.00103		851	0.0044			1095	0.03111	-0.000571837		851	0.00666			1095
	1090	-0.00584	-0.00224		852	-0.04606			1090	0.0115	-0.0036		852	0.00605			1090	-0.02795	0.000933764		852	0.003			1090	0.01949	0.02981		852	0.03546			1090	0.0068	0.000915207		852	0.00294			1090	0.03182	0.000888884		852	0.00841			1090
	1085	-0.0069	-0.00128		853	0.01147			1085	0.0115	-0.00491		853	0.0117			1085	-0.02745	0.00334		853	0.00714			1085	0.02653	0.03637		853	0.02504			1085	0.00842	0.00325		853	0.0044			1085	0.03369	0.00307		853	0.01014			1085
	1080	-0.0061	-0.00224		854	-0.05995			1080	0.01492	-0.0059		854	0.01278			1080	-0.02527	0.00563		854	0.01329			1080	0.03566	0.04395		854	0.01989			1080	0.01027	0.00595		854	0.00439			1080	0.03555	0.00657		854	0.01013			1080
	1075	-0.00637	-0.00192		855	0.02559			1075	0.01741	-0.0059		855	0.024			1075	-0.02297	0.00784		855	0.00511			1075	0.04395	0.05557		855	0.02508			1075	0.01321	0.00866		855	0.00151			1075	0.03728	0.00951		855	0.01357			1075
	1070	-0.00557	-0.00192		856	-0.03108			1070	0.02456	-0.00295		856	0.02497			1070	-0.01581	0.01101		856	0.01122			1070	0.05473	0.07098		856	0.01486			1070	0.01721	0.01297		856	0.00152			1070	0.04135	0.01306		856	0.0101			1070
	1065	-0.00504	-0.00192		857	0.03932			1065	0.02829	-0.00229		857	0.03261			1065	-0.01071	0.01514		857	0.00517			1065	0.06841	0.08841		857	0.03023			1065	0.02226	0.0176		857	0.00437			1065	0.04375	0.01689		857	0.00838			1065
	1060	-0.00372	-0.00224		858	0.01117			1060	0.03077	-0.000655308		858	0.03131			1060	-0.00822	0.02223		858	0.00319			1060	0.08997	0.1119		858	0.03022			1060	0.02881	0.02532		858	0.00296			1060	0.0491	0.02329		858	0.00668			1060
	1055	-0.00451	-0.00224		859	-0.01665			1055	0.03668	0.00262		859	0.04101			1055	-0.00634	0.0308		859	0.01517			1055	0.11111	0.14322		859	0.02016			1055	0.03754	0.03533		859	0.00155			1055	0.05468	0.03183		859	0.01005			1055
	1050	-0.00186	-0.00192		860	-0.01654			1050	0.04165	0.00262		860	0.0495			1050	0.00237	0.04359		860	0.00524			1050	0.1393	0.18186		860	0.01522			1050	0.0486	0.04821		860	0.00156			1050	0.06311	0.04387		860	0			1050
	1045	-0.000530786	-0.000639795		861	0.05205			1045	0.04911	0.00426		861	0.05135			1045	0.01177	0.05943		861	0.00527			1045	0.16915	0.23087		861	0.01532			1045	0.06325	0.06515		861	0.00851			1045	0.07403	0.05898		861	0.00669			1045
	1040	0.00159	0.00128		862	0.0381			1040	0.05626	0.0036		862	0.06287			1040	0.02583	0.07903		862	0.00725			1040	0.20688	0.28921		862	0.02528			1040	0.08165	0.08749		862	0.00434			1040	0.0889	0.07786		862	0.0034			1040
	1035	0.00425	0.00192		863	0.02433			1035	0.06155	0.00655		863	0.07316			1035	0.04139	0.10294		863	0.00533			1035	0.25041	0.35489		863	0.01551			1035	0.10341	0.11407		863	0.0016			1035	0.10321	0.10188		863	0.0067			1035
	1030	0.00717	0.00256		864	0.05102			1030	0.06994	0.00885		864	0.08012			1030	0.06054	0.13229		864	0.00728			1030	0.30058	0.42511		864	0.0302			1030	0.13234	0.14736		864	0.000253163			1030	0.12501	0.13125		864	0.00508			1030
	1025	0.00982	0.0032		865	0.06401			1025	0.0802	0.01278		865	0.09015			1025	0.0839	0.1681		865	0.00921			1025	0.35697	0.5024		865	0.02053			1025	0.16666	0.18777		865	0.00702			1025	0.15001	0.16809		865	0.00348			1025
	1020	0.01513	0.00576		866	0.03706			1020	0.09108	0.01802		866	0.09473			1020	0.11296	0.21503		866	0.01681			1020	0.42123	0.59131		866	0.01101			1020	0.21091	0.23939		866	0.00432			1020	0.18211	0.21717		866	0.00351			1020
	1015	0.0215	0.01024		867	0.01051			1015	0.09947	0.01933		867	0.10756			1015	0.14778	0.27107		867	0.01109			1015	0.48383	0.68831		867	0.02067			1015	0.26023	0.30271		867	0.00298			1015	0.21963	0.27603		867	0.00831			1015
	1010	0.02813	0.0144		868	-0.00261			1010	0.11222	0.02457		868	0.12019			1010	0.18764	0.33649		868	0.01482			1010	0.55307	0.77444		868	0.02074			1010	0.31905	0.38828		868	0.0043			1010	0.26471	0.34449		868	0.00514			1010
	1005	0.03662	0.02015		869	0.02329			1005	0.12652	0.0308		869	0.12749			1005	0.23639	0.42832		869	0.01293			1005	0.62313	0.84542		869	0.0208			1005	0.38605	0.48545		869	0.00823			1005	0.31841	0.43977		869	0.0083			1005
	1000	0.05042	0.02655		870	-0.00257			1000	0.14237	0.03604		870	0.13975			1000	0.30296	0.53003		870	0			1000	0.69279	0.90351		870	0.02087			1000	0.45833	0.58849		870	0.00559			1000	0.37538	0.5473		870	0.00674			1000
	995	0.06476	0.03423		871	0.04839			995	0.16195	0.04292		871	0.15069			995	0.37835	0.62833		871	0.01287			995	0.75705	0.95176		871	0.01633			995	0.53448	0.68959		871	0.01073			995	0.4384	0.64981		871	0.0052			995
	990	0.08439	0.04479		872	0.06061			990	0.18806	0.05242		872	0.16243			990	0.45577	0.71895		872	0.01465			990	0.81716	0.98181		872	0.02102			990	0.61431	0.78305		872	0.00427			990	0.50762	0.74343		872	0.00828			990
	985	0.10775	0.05918		873	0.02254			985	0.22008	0.0616		873	0.17593			985	0.53785	0.80149		873	0.01461			985	0.86857	0.99798		873	0.03017			985	0.69318	0.86435		873	0.0068			985	0.57898	0.82857		873	0.00371			985
	980	0.13641	0.0739		874	-0.01489			980	0.25054	0.07471		874	0.18721			980	0.61843	0.87148		874	0.01812			980	0.91335	1		874	0.02117			980	0.76781	0.92882		874	0.00803			980	0.64621	0.89784		874	0.000733818			980
	975	0.17171	0.09469		875	0.04676			975	0.28381	0.08748		875	0.20705			975	0.69799	0.9266		875	0.01628			975	0.94942	0.98586		875	0.01232			975	0.8348	0.973		875	0.00674			975	0.71262	0.94936		875	0.00975			975
	970	0.21285	0.11996		876	-0.00244			970	0.31862	0.09961		876	0.21203			970	0.77129	0.96664		876	0.01622			970	0.97512	0.9611		876	0.03016			970	0.89439	0.9948		876	0.00671			970	0.77254	0.98202		876	0.01269			970
	965	0.25876	0.14811		877	0.02177			965	0.35437	0.11206		877	0.22744			965	0.83731	0.99032		877	0.01617			965	0.98964	0.93104		877	0.01701			965	0.93831	1		877	0.00669			965	0.82526	0.99758		877	0.01264			965
	960	0.31051	0.1801		878	-0.0024			960	0.39509	0.12975		878	0.2378			960	0.89557	1		878	0.01267			960	0.99751	0.89644		878	0.02581			960	0.97207	0.9899		878	0.00908			960	0.86675	1		878	0.0155			960
	955	0.36677	0.21753		879	0.02139			955	0.43426	0.15007		879	0.25642			955	0.94475	0.99382		879	0.01605			955	1	0.85981		879	0			955	0.99149	0.96958		879	0.00903			955	0.90104	0.98909		879	0.01543			955
	950	0.42463	0.25816		880	0.00942			950	0.4756	0.17464		880	0.27653			950	0.9809	0.97972		880	0.01937			950	0.99254	0.82319		880	0.00453			950	0.99999	0.93969		880	0.01017			950	0.92563	0.96926		880	0.01821			950
	945	0.4801	0.30102		881	0.00934			945	0.51321	0.20413		881	0.28699			945	0.99856	0.95398		881	0.01928			945	0.97844	0.78757		881	0.03014			945	0.99689	0.90048		881	0.00775			945	0.9376	0.94063		881	0.0167			945
	940	0.53291	0.34581		882	0.03238			940	0.54989	0.231		882	0.30638			940	0.99999	0.92129		882	0.02416			940	0.96144	0.756		882	0.03014			940	0.98421	0.85788		882	0.01005			940	0.93928	0.90672		882	0.01521			940
	935	0.58121	0.39155		883	0.05499			935	0.58533	0.25885		883	0.32899			935	0.99251	0.88245		883	0.02074			935	0.94071	0.72695		883	0.02598			935	0.96339	0.81384		883	0.00999			935	0.93458	0.86853		883	0.01792			935
	930	0.62606	0.4325		884	0.05449			930	0.62139	0.29063		884	0.35024			930	0.9751	0.84459		884	0.01738			930	0.91998	0.70245		884	0.03013			930	0.93844	0.77112		884	0.00878			930	0.92483	0.8305		884	0.0192			930
	925	0.66109	0.47441		885	0.08771			925	0.65776	0.32733		885	0.35855			925	0.95252	0.80685		885	0.02376			925	0.89635	0.68426		885	0.02605			925	0.90669	0.73008		885	0.00987			925	0.9122	0.79226		885	0.01909			925
	920	0.69374	0.51184		886	0.08687			920	0.69506	0.36861		886	0.37189			920	0.92513	0.76987		886	0.02202			920	0.87728	0.67315		886	0.02608			920	0.87518	0.69482		886	0.01093			920	0.89254	0.75753		886	0.01628			920
	915	0.71762	0.54798		887	0.09706			915	0.73329	0.41383		887	0.39715			915	0.89761	0.73867		887	0.02348			915	0.86318	0.66987		887	0.01812			915	0.84762	0.6648		887	0.01198			915	0.87765	0.72718		887	0.02957			915
	910	0.73646	0.57901		888	0.0852			910	0.77091	0.46461		888	0.4106			910	0.87269	0.71259		888	0.01551			910	0.85365	0.67441		888	0.00636			910	0.82495	0.64327		888	0.01079			910	0.85597	0.70175		888	0.01743			910
	905	0.7492	0.60653		889	0.01947			905	0.81069	0.52294		889	0.42798			905	0.85133	0.69235		889	0.02321			905	0.84909	0.68603		889	0.03011			905	0.80338	0.62742		889	0.01291			905	0.83923	0.68225		889	0.01995			905
	900	0.75823	0.62796		890	0.09423			900	0.84675	0.58093		890	0.44664			900	0.8327	0.68001		890	0.02461			900	0.84826	0.69967		890	0.02622			900	0.78442	0.62122		890	0.01823			900	0.82872	0.67072		890	0.02113			900
	895	0.76566	0.64683		891	0.09325			895	0.87908	0.64155		891	0.46891			895	0.81803	0.67509		891	0.02445			895	0.85655	0.71761		891	0.02626			895	0.77069	0.62253		891	0.01486			895	0.81253	0.66677		891	0.02227			895
	890	0.76619	0.66347		892	0.05034			890	0.90737	0.69561		892	0.48564			890	0.80975	0.67722		892	0.0258			890	0.86857	0.73276		892	0.01869			890	0.77217	0.63099		892	0.0158			890	0.8103	0.67021		892	0.02084			890
	885	0.763	0.67179		893	0.11206			885	0.92851	0.74705		893	0.50355			885	0.80994	0.68841		893	0.03009			885	0.89013	0.75347		893	0.02257			885	0.78091	0.64793		893	0.01672			885	0.81588	0.68259		893	0.02574			885
	880	0.76327	0.68714		894	0.11087			880	0.94281	0.79685		894	0.52504			880	0.81279	0.70943		894	0.02693			880	0.91128	0.77924		894	0.02265			880	0.78992	0.67574		894	0.01866			880	0.82975	0.7047		894	0.0218			880
	875	0.76884	0.6945		895	0.10968			875	0.95151	0.83748		895	0.54112			875	0.82535	0.73537		895	0.02674			875	0.93325	0.8002		895	0.03745			875	0.80554	0.70522		895	0.01541			875	0.84547	0.73328		895	0.02658			875
	870	0.7715	0.70282		896	0.13872			870	0.9571	0.86566		896	0.55794			870	0.83404	0.75941		896	0.03377			870	0.95564	0.80551		896	0.03373			870	0.81776	0.72858		896	0.0163			870	0.85572	0.75934		896	0.02394			870
	865	0.77256	0.72105		897	0.1373			865	0.96021	0.89744		897	0.57431			865	0.85259	0.77829		897	0.02924			865	0.97886	0.79086		897	0.03368			865	0.83655	0.74408		897	0.01617			865	0.87055	0.7802		897	0.02498			865
	860	0.79512	0.73065		898	0.17527			860	0.96736	0.92726		898	0.60114			860	0.86355	0.79752		898	0.03045			860	0.99793	0.74564		898	0.03364			860	0.84971	0.75648		898	0.02102			860	0.90523	0.79996		898	0.02957			860
	855	0.82935	0.78823		899	0.18318			855	0.99627	0.98722		899	0.62266			855	0.87692	0.81994		899	0.03023			855	1.03731	0.67845		899	0.03007			855	0.88948	0.76801		899	0.02084			855	0.95477	0.82257		899	0.02934			855
	850	0.8612	0.79942		900	0.15232			850	1	0.97674		900	0.64359			850	0.88974	0.80167		900	0.03139			850	1.00954	0.64461		900	0.04405			850	0.9171	0.74284		900	0.02066			850	0.99234	0.80319		900	0.02794			850
	845	0.88429	0.8199		901	0.1696			845	0.98228	0.9728		901	0.66099			845	0.88455	0.77133		901	0.02977			845	0.99337	0.5855		901	0.04388			845	0.88379	0.70539		901	0.02335			845	0.99447	0.76996		901	0.03348			845
	840	0.92091	0.85573		902	0.19584			840	0.98135	0.96723		902	0.689			840	0.85708	0.73382		902	0.03898			840	0.96186	0.54004		902	0.03689			840	0.85504	0.65961		902	0.02597			840	0.97818	0.73153		902	0.03203			840
	835	0.95276	0.87876		903	0.1935			835	0.96798	0.96134		903	0.70657			835	0.84137	0.68935		903	0.03463			835	0.93449	0.4928		903	0.04692			835	0.82024	0.61171		903	0.02005			835	0.96372	0.68515		903	0.03625			835
	830	0.97585	0.90755		904	0.21873			830	0.97203	0.95577		904	0.72716			830	0.80581	0.64155		904	0.04223			830	0.88682	0.46022		904	0.03671			830	0.77997	0.56354		904	0.02915			830	0.94077	0.6406		904	0.03924			830
	825	0.98753	0.93442		905	0.21605			825	0.96425	0.96101		905	0.74847			825	0.77071	0.59263		905	0.03792			825	0.82463	0.42864		905	0.03992			825	0.73858	0.51607		905	0.02332			825	0.90249	0.59324		905	0.03885			825
	820	0.99814	0.95202		906	0.20465			820	0.95337	0.95773		906	0.76426			820	0.73129	0.54692		906	0.04018			820	0.77819	0.40212		906	0.04957			820	0.69022	0.47164		906	0.02673			820	0.86595	0.54865		906	0.04285			820
	815	1	0.97089		907	0.23783			815	0.95058	0.96232		907	0.77951			815	0.68702	0.50473		907	0.03856			815	0.73383	0.37762		907	0.04291			815	0.64897	0.43104		907	0.03006			815	0.83243	0.50702		907	0.04245			815
	810	0.99973	0.98433		908	0.2351			810	0.94591	0.9656		908	0.7963			810	0.64453	0.46476		908	0.04452			810	0.68367	0.35741		908	0.04276			810	0.60756	0.39765		908	0.02798			810	0.79569	0.46743		908	0.04099			810
	805	0.98593	0.992		909	0.23237			805	0.93379	0.97608		909	0.82005			805	0.60831	0.4309		909	0.04411			805	0.64884	0.341		909	0.05518			805	0.56558	0.36938		909	0.03033			805	0.75918	0.4339		909	0.04691			805
	800	0.97107	1		910	0.27249			800	0.92447	0.98853		910	0.83623			800	0.56826	0.40183		910	0.04985			800	0.61526	0.32736		910	0.04556			800	0.53012	0.34644		910	0.03001			800	0.72539	0.40751		910	0.04332			800
	795	0.94958	0.99232		911	0.26939			795	0.91514	0.99869		911	0.84819			795	0.53337	0.37848		911	0.04939			795	0.58333	0.31675		911	0.05152			795	0.50151	0.32828		911	0.03057			795	0.69832	0.38434		911	0.05011			795
	790	0.92463	0.98241		912	0.28303			790	0.89183	1		912	0.86695			790	0.50453	0.35823		912	0.05253			790	0.54685	0.30336		912	0.04216			790	0.47679	0.31387		912	0.03534			790	0.66978	0.36526		912	0.05063			790
	785	0.89968	0.97185		913	0.288			785	0.86944	0.99607		913	0.88701			785	0.4799	0.34336		913	0.0544			785	0.5228	0.293		913	0.06002			785	0.45139	0.30351		913	0.03748			785	0.64473	0.35213		913	0.05314			785
	780	0.87473	0.96097		914	0.30096			780	0.83805	0.98919		914	0.89923			780	0.45256	0.33111		914	0.05035			780	0.5	0.27911		914	0.05077			780	0.43041	0.293		914	0.03956			780	0.6205	0.33892		914	0.0526			780
	775	0.84766	0.94018		915	0.33777			775	0.80914	0.97444		915	0.90579			775	0.43264	0.31809		915	0.0545			775	0.48383	0.26421		915	0.05051			775	0.41202	0.28153		915	0.03668			775	0.60245	0.3268		915	0.05892			775
	770	0.81953	0.9229		916	0.34181			770	0.77619	0.9479		916	0.92369			770	0.41475	0.30311		916	0.0597			770	0.45813	0.24425		916	0.04738			770	0.39304	0.26825		916	0.04033			770	0.58427	0.313		916	0.06025			770
	765	0.80281	0.90275		917	0.34566			765	0.73454	0.91678		917	0.93591			765	0.39838	0.28688		917	0.06251			765	0.43325	0.22026		917	0.05289			765	0.37445	0.25246		917	0.04149			765	0.56746	0.29744		917	0.06154			765
	760	0.77468	0.88836		918	0.35712			760	0.6963	0.88761		918	0.94758			760	0.37432	0.26818		918	0.06299			760	0.41169	0.20081		918	0.06392			760	0.35486	0.2341		918	0.04182			760	0.54916	0.27922		918	0.06373			760
	755	0.75425	0.86852		919	0.39902			755	0.66211	0.85682		919	0.95565			755	0.34995	0.24674		919	0.06345			755	0.38847	0.1801		919	0.05792			755	0.3367	0.21276		919	0.0437			755	0.53438	0.25792		919	0.06679			755
	750	0.73832	0.85125		920	0.39413			750	0.63009	0.81782		920	0.96625			750	0.32676	0.22426		920	0.06715			750	0.36153	0.15964		920	0.05482			750	0.31308	0.19081		920	0.04706			750	0.51337	0.23569		920	0.07344			750
	745	0.71815	0.83749		921	0.46497			745	0.59745	0.78178		921	0.97217			745	0.30374	0.2015		921	0.06975			745	0.33002	0.14297		921	0.04908			745	0.28904	0.16925		921	0.04885			745	0.48799	0.21252		921	0.07179			745
	740	0.70143	0.81574		922	0.43741			740	0.5617	0.74476		922	0.98242			740	0.27777	0.17928		922	0.07013			740	0.30058	0.12756		922	0.05695			740	0.26504	0.14885		922	0.0506			740	0.46491	0.1901		922	0.07468			740
	735	0.68126	0.80134		923	0.46919			735	0.53248	0.71298		923	0.98754			735	0.25348	0.15854		923	0.07577			735	0.27695	0.11114		923	0.05931			735	0.24377	0.12979		923	0.05453			735	0.44287	0.1685		923	0.07837			735
	730	0.65632	0.77895		924	0.49285			730	0.50358	0.67726		924	0.99112			730	0.23016	0.13916		924	0.08231			730	0.24959	0.09901		924	0.05633			730	0.21837	0.11305		924	0.05909			730	0.41314	0.14961		924	0.08637			730
	725	0.63349	0.76392		925	0.47273			725	0.47498	0.64548		925	0.99094			725	0.20583	0.12182		925	0.08145			725	0.22678	0.08967		925	0.05862			725	0.19828	0.09848		925	0.05553			725	0.39043	0.1321		925	0.08893			725
	720	0.60483	0.73864		926	0.52427			720	0.44576	0.61533		926	0.99167			720	0.18482	0.1073		926	0.08575			720	0.20439	0.07982		926	0.04543			720	0.17961	0.08646		926	0.06142			720	0.37234	0.11643		926	0.08974			720
	715	0.57617	0.71273		927	0.53238			715	0.41778	0.58191		927	0.9927			715	0.16411	0.09493		927	0.09194			715	0.18284	0.07022		927	0.06307			715	0.1629	0.07638		927	0.0629			715	0.35136	0.10329		927	0.09392			715
	710	0.54618	0.68554		928	0.52629			710	0.39322	0.55603		928	0.99234			710	0.14633	0.08346		928	0.09498			710	0.16459	0.06289		928	0.06017			710	0.14823	0.06704		928	0.06573			710	0.33038	0.09154		928	0.09798			710
	705	0.51407	0.65675		929	0.53392			705	0.36618	0.52621		929	0.99173			705	0.13004	0.07438		929	0.09694			705	0.14884	0.05582		929	0.05733			705	0.13499	0.05896		929	0.07057			705	0.31292	0.08176		929	0.10609			705
	700	0.48381	0.62508		930	0.56158			700	0.33914	0.4941		930	0.99463			700	0.11475	0.06577		930	0.10273			700	0.13599	0.04976		930	0.06438			700	0.12102	0.05206		930	0.07459			700	0.29532	0.07417		930	0.10987			700
	695	0.45462	0.59565		931	0.58251			695	0.31209	0.46363		931	0.99958			695	0.1012	0.05763		931	0.1056			695	0.12148	0.04471		931	0.06645			695	0.11075	0.04581		931	0.07587			695	0.28243	0.06707		931	0.11042			695
	690	0.42887	0.5659		932	0.60287			690	0.28598	0.43283		932	1			690	0.09016	0.04974		932	0.10934			690	0.11111	0.03688		932	0.06847			690	0.1017	0.03948		932	0.07914			690	0.26787	0.06021		932	0.11738			690
	685	0.40446	0.53551		933	0.60953			685	0.26111	0.40105		933	0.99393			685	0.07949	0.04275		933	0.11769			685	0.0966	0.03082		933	0.06329			685	0.09209	0.03435		933	0.08298			685	0.25402	0.05254		933	0.12416			685
	680	0.38084	0.51024		934	0.62239			680	0.23718	0.36927		934	0.98674			680	0.06762	0.03593		934	0.12303			680	0.08748	0.02576		934	0.0747			680	0.08252	0.02879		934	0.09198			680	0.24043	0.04546		934	0.12841			680
	675	0.35722	0.47921		935	0.64768			675	0.21573	0.3401		935	0.97895			675	0.05646	0.02954		935	0.13101			675	0.07504	0.02122		935	0.06256			675	0.07454	0.02309		935	0.09621			675	0.22834	0.03879		935	0.13799			675
	670	0.33439	0.45298		936	0.6727			670	0.19583	0.31094		936	0.96569			670	0.04636	0.02401		936	0.13521			670	0.06758	0.01617		936	0.07374			670	0.06597	0.01846		936	0.09717			670	0.2168	0.03243		936	0.13971			670
	665	0.31369	0.4261		937	0.69076			665	0.17501	0.28375		937	0.96197			665	0.03712	0.01854		937	0.1411			665	0.05763	0.01238		937	0.07099			665	0.05877	0.01434		937	0.10382			665	0.20749	0.02669		937	0.14823			665
	660	0.29352	0.39859		938	0.69583			660	0.15822	0.25754		938	0.96156			660	0.02841	0.01386		938	0.14416			660	0.04809	0.0101		938	0.08183			660	0.05263	0.01062		938	0.10842			660	0.19801	0.02191		938	0.15579			660
	655	0.2707	0.37204		939	0.70063			655	0.14144	0.23394		939	0.95459			655	0.02154	0.00976		939	0.15154			655	0.04229	0.00733		939	0.07681			655	0.04649	0.00743		939	0.11165			655	0.18864	0.01733		939	0.16016			655
	650	0.25159	0.34741		940	0.71125			650	0.12652	0.21298		940	0.94707			650	0.01324	0.00602		940	0.16047			650	0.03524	0.00429		940	0.08512			650	0.04051	0.00469		940	0.12095			650	0.17842	0.01369		940	0.16957			650
	645	0.23036	0.32726		941	0.74048			645	0.1147	0.19135		941	0.9426			645	0.00724	0.00289		941	0.16592			645	0.02861	0.00278		941	0.08458			645	0.03623	0.00269		941	0.12651			645	0.16949	0.01051		941	0.17457			645
	640	0.21099	0.30262		942	0.76302			640	0.10289	0.17169		942	0.94418			640	0.00308	0.000665889		942	0.17123			640	0.0257	0.000757767		942	0.08837			640	0.03226	0.000576658		942	0.13013			640	0.16195	0.00789		942	0.18161			640
	635	0.19374	0.28087		943	0.76133			635	0.08952	0.154		943	0.93758			635	-0.00183	-0.00141		943	0.17894			635	0.02032	-0.000757767		943	0.08778			635	0.02877	-0.00104		943	0.13725			635	0.15455	0.00601		943	0.19135			635
	630	0.17781	0.25848		944	0.75366			630	0.07802	0.1386		944	0.92674			630	-0.00713	-0.00338		944	0.19151			630	0.017	-0.00202		944	0.08508			630	0.02475	-0.00223		944	0.1436			630	0.14762	0.00435		944	0.20369			630
	625	0.16242	0.23736		945	0.79233			625	0.06777	0.12123		945	0.91778			625	-0.01088	-0.00528		945	0.19714			625	0.01368	-0.00303		945	0.09081			625	0.02273	-0.00354		945	0.15097			625	0.14186	0.00234		945	0.20521			625
	620	0.14676	0.21945		946	0.8364			620	0.05844	0.1078		946	0.90856			620	-0.01397	-0.00713		946	0.20687			620	0.01119	-0.00455		946	0.09439			620	0.02059	-0.00461		946	0.16118			620	0.13635	0.000920012		946	0.21793			620
	615	0.13323	0.20122		947	0.83401			615	0.05036	0.09273		947	0.89304			615	-0.01769	-0.00853		947	0.21393			615	0.0058	-0.00404		947	0.09788			615	0.0181	-0.00531		947	0.17059			615	0.13027	0.000461159		947	0.21728			615
	610	0.12155	0.1833		948	0.81464			610	0.04259	0.08191		948	0.88078			610	-0.01924	-0.00986		948	0.22243			610	0.0058	-0.0053		948	0.10538			610	0.01681	-0.00587		948	0.17921			610	0.12736	8.30086e-05		948	0.2398			610
	605	0.10961	0.16827		949	0.81777			605	0.0373	0.07045		949	0.8783			605	-0.02222	-0.01102		949	0.23313			605	0.00332	-0.0053		949	0.10665			605	0.01579	-0.0068		949	0.18707			605	0.12286	-0.0012		949	0.24765			605
	600	0.09713	0.15323		950	0.82068			600	0.03015	0.05963		950	0.86958			600	-0.02396	-0.01146		950	0.24752			600	0.00207	-0.0048		950	0.11189			600	0.01406	-0.00772		950	0.19697			600	0.1197	-0.00224		950	0.26199			600
	595	0.08625	0.13884		951	0.83523			595	0.02487	0.05046		951	0.86052			595	-0.02705	-0.0114		951	0.25168			595	0.00124	-0.0048		951	0.11115			595	0.01229	-0.00789		951	0.20465			595	0.11451	-0.00233		951	0.26834			595
	590	0.07696	0.12764		952	0.86563			590	0.02114	0.04194		952	0.85192			590	-0.02839	-0.01144		952	0.26504			590	0.000829187	-0.0048		952	0.11631			590	0.01161	-0.00781		952	0.21436			590	0.11291	-0.00287		952	0.27979			590
	585	0.07033	0.11516		953	0.87387			585	0.01554	0.03342		953	0.84078			585	-0.03019	-0.01136		953	0.27658			585	0.00207	-0.00152		953	0.12331			585	0.01074	-0.00794		953	0.22494			585	0.11085	-0.00303		953	0.29099			585
	580	0.06316	0.10461		954	0.9031			580	0.01181	0.02654		954	0.8373			580	-0.03191	-0.01149		954	0.2894			580	0	0.00354		954	0.12438			580	0.01072	-0.00803		954	0.23584			580	0.10888	-0.00378		954	0.30839			580
	575	0.05334	0.09469		955	0.88421			575	0.00808	0.02064		955	0.83833			575	-0.03327	-0.01183		955	0.30344			575	0.00373	0.00985		955	0.12541			575	0.01005	-0.00844		955	0.24702			575	0.1066	-0.00376		955	0.31903			575
	570	0.04777	0.08445		956	0.9115			570	0.0056	0.01606		956	0.83331			570	-0.03287	-0.01203		956	0.31235			570	0.00746	0.0245		956	0.13009			570	0.00964	-0.0085		956	0.25504			570	0.10524	-0.0034		956	0.33097			570
	565	0.0414	0.07678		957	0.91737			565	0.00218	0.01048		957	0.82167			565	-0.03504	-0.01188		957	0.33433			565	0.02322	0.05481		957	0.14399			565	0.00887	-0.00862		957	0.27851			565	0.1051	-0.00338		957	0.3551			565
	560	0.03609	0.06846		958	0.90761			560	-0.000621698	0.00754		958	0.81414			560	-0.03581	-0.01269		958	0.34406			560	0.05224	0.10887		958	0.15388			560	0.00883	-0.0104		958	0.29109			560	0.10442	-0.00438		958	0.36626			560
	555	0.03238	0.06078		959	0.95844			555	-0.000621698	0.00262		959	0.79978			555	-0.03631	-0.01227		959	0.37161			555	0.09867	0.20232		959	0.1562			555	0.00909	-0.00992		959	0.3156			555	0.10326	-0.00376		959	0.38996			555
	550	0.0268	0.05246		960	0.97799			550	-0.00124	-0.00197		960	0.78672			550	-0.0348	-0.01189		960	0.38703			550	0.17869	0.3468		960	0.1675			550	0.01065	-0.00952		960	0.33091			550	0.10267	-0.00414		960	0.40701			550
	545	0.02309	0.04639		961	0.97157			545	-0.00435	-0.00459		961	0.78077			545	-0.03228	-0.01122		961	0.3995			545	0.29934	0.54004		961	0.172			545	0.01439	-0.00852		961	0.34484			545	0.10429	-0.00437		961	0.42124			545
	540	0.01964	0.04319		962	0.98487			540	-0.00653	-0.00623		962	0.77835			540	-0.02672	-0.00839		962	0.41036			540	0.449	0.74286		962	0.1782			540	0.02055	-0.00585		962	0.35506			540	0.10598	-0.00329		962	0.43106			540
	535	0.0146	0.04031		963	0.97832			535	-0.00591	-0.00852		963	0.77589			535	-0.01483	-0.000617086		963	0.42315			535	0.59619	0.8977		963	0.18609			535	0.03251	0.00112		963	0.3666			535	0.11195	-0.000509581		963	0.44309			535
	530	0.01247	0.03487		964	0.97663			530	-0.00591	-0.00983		964	0.76954			530	0.008	0.0168		964	0.43224			530	0.71227	0.95908		964	0.18152			530	0.05564	0.01723		964	0.37697			530	0.12455	0.00648		964	0.45551			530
	525	0.01141	0.03263		965	0.97971			525	-0.00342	-0.00983		965	0.76243			525	0.04951	0.05435		965	0.44395			525	0.78524	0.93508		965	0.19625			525	0.09474	0.0509		965	0.38668			525	0.14744	0.02388		965	0.46773			525
	520	0.00902	0.02943		966	0.95733			520	0.00187	-0.00655		966	0.75507			520	0.11117	0.12185		966	0.45484			520	0.82297	0.87648		966	0.20184			520	0.15283	0.10973		966	0.39907			520	0.18439	0.05952		966	0.48198			520
	515	0.00823	0.03103		967	0.95421			515	0.01306	0.000982962		967	0.74773			515	0.19616	0.22615		967	0.46822			515	0.8524	0.83481		967	0.20387			515	0.22745	0.19706		967	0.41217			515	0.23991	0.12238		967	0.49537			515
	510	0.01035	0.03519		968	0.96985			510	0.03388	0.01606		968	0.73891			510	0.29331	0.35772		968	0.48402			510	0.89221	0.83607		968	0.21097			510	0.31001	0.30177		968	0.42596			510	0.30795	0.21102		968	0.50904			510
	505	0.01778	0.04926		969	0.98043			505	0.07181	0.0462		969	0.73013			505	0.39446	0.49674		969	0.49614			505	0.94527	0.86941		969	0.21961			505	0.3905	0.40634		969	0.44182			505	0.37873	0.31128		969	0.52468			505
	500	0.03609	0.07997		970	0.99532			500	0.13335	0.10157		970	0.72837			500	0.49253	0.61647		970	0.51597			500	1.00041	0.90452		970	0.23313			500	0.46748	0.49599		970	0.46204			500	0.44757	0.40154		970	0.54224			500
	495	0.07272	0.13788		971	0.97402			495	0.23127	0.18971		971	0.72617			495	0.58203	0.70169		971	0.53129			495	1.03441	0.91033		971	0.23159			495	0.54325	0.56923		971	0.48047			495	0.51682	0.47609		971	0.55718			495
	490	0.14889	0.23385		972	0.98488			490	0.36494	0.31356		972	0.72065			490	0.65405	0.74667		972	0.54566			490	1.04104	0.87749		972	0.24826			490	0.61382	0.628		972	0.49579			490	0.59126	0.54484		972	0.57515			490
	485	0.28158	0.37364		973	0.99999			485	0.52658	0.46396		973	0.71478			485	0.70286	0.75695		973	0.5656			485	1.02322	0.81965		973	0.2548			485	0.67015	0.66568		973	0.51495			485	0.67524	0.61705		973	0.59333			485
	480	0.47638	0.55438		974	0.98779			480	0.69226	0.61927		974	0.70677			480	0.72617	0.74761		974	0.58324			480	0.98964	0.75827		974	0.25958			480	0.70121	0.67594		974	0.53103			480	0.75374	0.67686		974	0.60952			480
	475	0.70913	0.7572		975	0.98011			475	0.83028	0.75688		975	0.6981			475	0.73198	0.73411		975	0.59926			475	0.96061	0.71255		975	0.27234			475	0.70937	0.66623		975	0.54589			475	0.81104	0.70409		975	0.62486			475
	470	0.93126	0.95074		976	0.99044			470	0.90861	0.85321		976	0.69144			470	0.72814	0.71974		976	0.62021			470	0.93449	0.68098		976	0.28335			470	0.70319	0.64514		976	0.56376			470	0.84167	0.69508		976	0.64329			470
	465	1.08838	1.10717		977	0.96535			465	0.92882	0.9076		977	0.68724			465	0.71877	0.70272		977	0.63827			465	0.90879	0.65143		977	0.30371			465	0.69236	0.62138		977	0.58129			465	0.85345	0.66603		977	0.66031			465
	460	1.16693	1.20953		978	0.98412			460	0.91918	0.93283		978	0.6813			460	0.70966	0.68096		978	0.6541			460	0.86899	0.61278		978	0.30319			460	0.68359	0.60148		978	0.59497			460	0.85944	0.6348		978	0.67647			460
	455	1.19294	1.27511		979	0.95924			455	0.90613	0.95282		979	0.67331			455	0.69503	0.6478		979	0.67768			455	0.81426	0.56302		979	0.3246			455	0.67461	0.58337		979	0.6158			455	0.86588	0.61257		979	0.69282			455
	450	1.20515	1.32598		980	0.96038			450	0.9055	0.97313		980	0.66842			450	0.66068	0.59466		980	0.6885			450	0.74959	0.5125		980	0.33009			450	0.65007	0.54999		980	0.63538			450	0.86745	0.59615		980	0.71144			450
	445	1.22956	1.3714		981	0.97881			445	0.90581	0.98394		981	0.66178			445	0.60323	0.52427		981	0.70058			445	0.69071	0.47083		981	0.35103			445	0.6002	0.49261		981	0.65096			445	0.85575	0.56715		981	0.72844			445
	440	1.25372	1.40371		982	0.97996			440	0.88281	0.96822		982	0.65415			440	0.53171	0.4519		982	0.72089			440	0.63806	0.4438		982	0.35782			440	0.53621	0.42437		982	0.67266			440	0.81914	0.50969		982	0.74408			440
	435	1.25292	1.40467		983	0.98098			435	0.82157	0.91219		983	0.65189			435	0.46407	0.3926		983	0.733			435	0.60199	0.4241		983	0.37056			435	0.47389	0.36465		983	0.68971			435	0.76262	0.44066		983	0.75992			435
	430	1.20409	1.35988		984	0.98187			430	0.73236	0.83847		984	0.64992			430	0.40543	0.34779		984	0.74842			430	0.57711	0.3996		984	0.37552			430	0.42046	0.32123		984	0.70643			430	0.70247	0.38277		984	0.77643			430
	425	1.11863	1.28183		985	0.9785			425	0.64097	0.75754		985	0.64561			425	0.35564	0.312		985	0.76649			425	0.5539	0.366		985	0.38786			425	0.3756	0.28964		985	0.72365			425	0.64837	0.34172		985	0.79261			425
	420	1.01778	1.19354		986	0.97993			420	0.56606	0.68578		986	0.63854			420	0.31143	0.28046		986	0.77715			420	0.52985	0.32912		986	0.40472			420	0.33541	0.26346		986	0.73944			420	0.60467	0.31495		986	0.80609			420
	415	0.92489	1.10493		987	0.99347			415	0.50358	0.61828		987	0.63537			415	0.26988	0.2527		987	0.78875			415	0.50207	0.29553		987	0.41983			415	0.30019	0.23913		987	0.75287			415	0.56655	0.29269		987	0.81535			415
	410	0.84315	1.01759		988	0.95412			410	0.44669	0.55275		988	0.63059			410	0.23969	0.23062		988	0.8065			410	0.4772	0.26825		988	0.43322			410	0.27415	0.2208		988	0.76932			410	0.53351	0.2722		988	0.83422			410
	405	0.76592	0.9293		989	0.93934			405	0.39633	0.49017		989	0.62263			405	0.22525	0.21552		989	0.81816			405	0.45896	0.24375		989	0.4493			405	0.26454	0.20985		989	0.78383			405	0.51841	0.2595		989	0.84592			405
	400	0.68843	0.84389		990	0.93265			400	0.36214	0.44397		990	0.61946			400	0.22668	0.20896		990	0.83358			400	0.44735	0.22354		990	0.45933			400	0.27668	0.21003		990	0.79806			400	0.53673	0.26711		990	0.85785			400
	395	0.61969	0.76424		991	0.95795			395	0.35126	0.4194		991	0.61867			395	0.25103	0.21702		991	0.84896			395	0.46725	0.21293		991	0.47075			395	0.33443	0.23594		991	0.81748			395	0.63681	0.3232		991	0.87364			395
	390	0.56821	0.6913		992	0.95134			390	0.38266	0.43021		992	0.61627			390	0.35374	0.278		992	0.86406			390	0.57172	0.24526		992	0.48482			390	0.54935	0.35802		992	0.83457			390	0.95587	0.53569		992	0.8901			390
	385	0.52946	0.635		993	0.9252			385	0.50668	0.54391		993	0.61261			385	0.72106	0.52673		993	0.87774			385	0.94196	0.4736		993	0.5029			385	1.13972	0.79342		993	0.85134			385	1.66494	1.23253		993	0.90434			385
	380	0.51035	0.59565		994	0.90708			380	0.92105	0.95249		994	0.6074			380	1.68934	1.38852		994	0.89059			380	1.85033	1.21622		994	0.52209			380	2.18445	2.20351		994	0.86387			380	2.4089	2.45024		994	0.91595			380
	375	0.54273	0.59725		995	0.9084			375	1.9282	1.90269		995	0.60129			375	2.4658	2.31693		995	0.89931			375	2.62562	2.34655		995	0.53677			375	2.06098	1.63965		995	0.87302			375	2.25301	1.83325		995	0.9259			375
	370	0.75398	0.762		996	0.90213			370	2.78801	2.60485		996	0.59866			370	1.91975	1.63087		996	0.90689			370	2.1675	1.80273		996	0.54576			370	1.58601	1.20536		996	0.88484			370	1.9756	1.4177		996	0.93489			370
	365	1.55387	1.37172		997	0.91867			365	2.55767	2.34142		997	0.59601			365	1.58053	1.32775		997	0.91974			365	1.85033	1.35817		997	0.5587			365	1.50765	1.23607		997	0.89603			365	1.96306	1.41509		997	0.94365			365
	360	3.21046	2.83237		998	0.89715			360	2.1259	2.00164		998	0.59244			360	1.62338	1.40283		998	0.92745			360	1.87935	1.39353		998	0.57689			360	1.53762	1.28861		998	0.90927			360	1.96637	1.41284		998	0.95084			360
	355	3.59421	3.95745		999	0.89833			355	2.00622	1.92202		999	0.58767			355	1.55384	1.322		999	0.9355			355	1.82214	1.37661		999	0.58526			355	1.35678	1.08807		999	0.91996			355	1.81606	1.19809		999	0.95601			355
	350	3.14623	3.55758		1000	0.88452			350	1.86572	1.78277		1000	0.5838			350	1.29978	1.07187		1000	0.94442			350	1.59867	1.19601		1000	0.60963			350	1.14909	0.87046		1000	0.92927			350	1.65105	1.00729		1000	0.96327			350
	345	3.04326	3.35189		1001	0.87873			345	1.58782	1.52097		1001	0.58174			345	1.13159	0.91504		1001	0.95049			345	1.45813	1.00682		1001	0.62995			345	1.04521	0.79244		1001	0.93668			345	1.56213	0.92558		1001	0.97001			345
	340	2.93843	3.36948		1002	0.88395			340	1.38763	1.36566		1002	0.57528			340	1.02976	0.81493		1002	0.95746			340	1.35282	0.88128		1002	0.63131			340	0.94058	0.6906		1002	0.94874			340	1.46359	0.82134		1002	0.97614			340
	335	2.61332	3.10269		1003	0.89632			335	1.28909	1.31455		1003	0.56915			335	0.8984	0.68183		1003	0.96529			335	1.19071	0.74236		1003	0.65376			335	0.81366	0.57223		1003	0.95724			335	1.33845	0.69601		1003	0.98342			335
	330	2.35748	2.77479		1004	0.87222			330	1.1949	1.27621		1004	0.56736			330	0.75383	0.55755		1004	0.97086			330	1.0141	0.60823		1004	0.66535			330	0.69835	0.47481		1004	0.967			330	1.22307	0.58925		1004	0.98613			330
	325	2.19427	2.57326		1005	0.86636			325	1.07989	1.18971		1005	0.56526			325	0.61594	0.4546		1005	0.97421			325	0.85779	0.48876		1005	0.68455			325	0.58747	0.39018		1005	0.97182			325	1.09516	0.49248		1005	0.9909			325
	320	1.99788	2.36276		1006	0.84979			320	0.95058	1.05668		1006	0.56343			320	0.48456	0.3578		1006	0.97487			320	0.72512	0.38292		1006	0.70603			320	0.48522	0.30892		1006	0.97866			320	0.94914	0.40341		1006	0.99466			320
	315	1.76778	2.09501		1007	0.85821			315	0.81225	0.90531		1007	0.55847			315	0.3731	0.27296		1007	0.97391			315	0.58831	0.30361		1007	0.7143			315	0.40009	0.24312		1007	0.98317			315	0.81345	0.32611		1007	0.99527			315
	310	1.53848	1.81542		1008	0.83823			310	0.66428	0.74017		1008	0.55688			310	0.28242	0.20965		1008	0.98096			310	0.49254	0.24223		1008	0.73134			310	0.33673	0.19589		1008	0.98646			310	0.70781	0.27473		1008	0.99748			310
	305	1.29246	1.4968		1009	0.84646			305	0.52875	0.58191		1009	0.55415			305	0.22044	0.1728		1009	0.98833			305	0.45315	0.21798		1009	0.7468			305	0.31007	0.17857		1009	0.99173			305	0.63716	0.25811		1009	1			305
	300	1.03928	1.18458		1010	0.81972			300	0.42928	0.45151		1010	0.55251			300	0.19494	0.1696		1010	0.99351			300	0.4631	0.23718		1010	0.76073			300	0.30093	0.19186		1010	0.99472			300	0.57985	0.25992		1010	0.99944			300
					1011	0.85221							1011	0.55209							1011	0.99732							1011	0.77961							1011	0.99682							1011	0.99865
					1012	0.83274							1012	0.54918							1012	1							1012	0.78823							1012	0.99741							1012	0.99945
					1013	0.8339							1013	0.54572							1013	0.99914							1013	0.80654							1013	0.99721							1013	0.99808
					1014	0.82143							1014	0.5452							1014	0.99334							1014	0.81839							1014	1							1014	0.99787
					1015	0.82249							1015	0.53825							1015	0.97836							1015	0.83732							1015	0.9996							1015	0.99594
					1016	0.78361							1016	0.5336							1016	0.97284							1016	0.84401							1016	0.99902							1016	0.99378
					1017	0.77502							1017	0.53342							1017	0.97111							1017	0.86016							1017	0.99835							1017	0.98995
					1018	0.78623							1018	0.53032							1018	0.97592							1018	0.86765							1018	0.99494							1018	0.98568
					1019	0.77105							1019	0.52929							1019	0.97824							1019	0.87971							1019	0.99115							1019	0.98218
					1020	0.78524							1020	0.52565							1020	0.97531							1020	0.90095							1020	0.98962							1020	0.97942
					1021	0.76401							1021	0.52378							1021	0.96302							1021	0.89763							1021	0.98387							1021	0.9735
					1022	0.76223							1022	0.52112							1022	0.95174							1022	0.9094							1022	0.98169							1022	0.96486
					1023	0.7604							1023	0.52174							1023	0.94692							1023	0.92439							1023	0.97591							1023	0.95664
					1024	0.76802							1024	0.51904							1024	0.94616							1024	0.92765							1024	0.96819							1024	0.94997
					1025	0.75663							1025	0.51458							1025	0.94804							1025	0.93534							1025	0.96177							1025	0.94294
					1026	0.76409							1026	0.51068							1026	0.94853							1026	0.94743							1026	0.95573							1026	0.93597
					1027	0.74659							1027	0.50948							1027	0.94271							1027	0.95592							1027	0.95125							1027	0.92601
					1028	0.72925							1028	0.50435							1028	0.93599							1028	0.96197							1028	0.94332							1028	0.91834
					1029	0.72738							1029	0.50021							1029	0.92709							1029	0.97119							1029	0.93542							1029	0.91218
					1030	0.73457							1030	0.49776							1030	0.92084							1030	0.97578							1030	0.92753							1030	0.90012
					1031	0.71459							1031	0.49636							1031	0.91563							1031	0.98041							1031	0.91984							1031	0.89124
					1032	0.6948							1032	0.49207							1032	0.90481							1032	0.97838							1032	0.90913							1032	0.87985
					1033	0.69309							1033	0.49134							1033	0.89791							1033	0.97844							1033	0.9009							1033	0.87215
					1034	0.68541							1034	0.49105							1034	0.88762							1034	0.98271							1034	0.8918							1034	0.8616
					1035	0.69834							1035	0.48815							1035	0.87823							1035	0.99108							1035	0.88245							1035	0.85076
					1036	0.69375							1036	0.48586							1036	0.87084							1036	0.99639							1036	0.87312							1036	0.84097
					1037	0.68046							1037	0.48196							1037	0.86015							1037	0.99525							1037	0.86091							1037	0.83194
					1038	0.68456							1038	0.47852							1038	0.85076							1038	0.99925							1038	0.85141							1038	0.82365
					1039	0.67139							1039	0.47554							1039	0.83938							1039	1							1039	0.84311							1039	0.81401
					1040	0.66402							1040	0.47187							1040	0.82807							1040	0.99757							1040	0.83342							1040	0.80546
					1041	0.66258							1041	0.46997							1041	0.81472							1041	0.99341							1041	0.82267							1041	0.7959
					1042	0.67794							1042	0.46649							1042	0.79987							1042	0.98821							1042	0.81284							1042	0.78503
					1043	0.65404							1043	0.46545							1043	0.79194							1043	0.9941							1043	0.80251							1043	0.77458
					1044	0.6802							1044	0.46373							1044	0.78683							1044	0.99182							1044	0.79197							1044	0.76587
					1045	0.67573							1045	0.46002							1045	0.77541							1045	0.9835							1045	0.78261							1045	0.75655
					1046	0.68503							1046	0.45641							1046	0.76734							1046	0.98725							1046	0.77233							1046	0.74609
					1047	0.68059							1047	0.4541							1047	0.7597							1047	0.97908							1047	0.76185							1047	0.73603
					1048	0.68424							1048	0.45006							1048	0.75054							1048	0.97581							1048	0.75172							1048	0.7267
					1049	0.6851							1049	0.44668							1049	0.73914							1049	0.97639							1049	0.74029							1049	0.71807
					1050	0.68323							1050	0.4452							1050	0.72821							1050	0.9682							1050	0.73084							1050	0.70886
					1051	0.67594							1051	0.44218							1051	0.72256							1051	0.96182							1051	0.72081							1051	0.69927
					1052	0.69493							1052	0.43811							1052	0.71805							1052	0.95639							1052	0.71244							1052	0.6904
					1053	0.70317							1053	0.43653							1053	0.71354							1053	0.95283							1053	0.7028							1053	0.68063
					1054	0.68275							1054	0.43288							1054	0.70828							1054	0.94923							1054	0.6927							1054	0.67093
					1055	0.68569							1055	0.42945							1055	0.70154							1055	0.94373							1055	0.68294							1055	0.66161
					1056	0.69646							1056	0.4264							1056	0.69182							1056	0.93767							1056	0.67222							1056	0.65232
					1057	0.68673							1057	0.42355							1057	0.6829							1057	0.92977							1057	0.66365							1057	0.64339
					1058	0.69723							1058	0.4193							1058	0.67367							1058	0.92371							1058	0.65513							1058	0.63484
					1059	0.70002							1059	0.41587							1059	0.66487							1059	0.91857							1059	0.64489							1059	0.62725
					1060	0.70767							1060	0.41185							1060	0.65612							1060	0.90981							1060	0.63549							1060	0.62001
					1061	0.70058							1061	0.40936							1061	0.64658							1061	0.90048							1061	0.62486							1061	0.61122
					1062	0.70823							1062	0.40569							1062	0.63922							1062	0.88942							1062	0.6168							1062	0.60279
					1063	0.70111							1063	0.40417							1063	0.62946							1063	0.87666							1063	0.60756							1063	0.59412
					1064	0.69885							1064	0.40071							1064	0.62116							1064	0.86488							1064	0.59937							1064	0.5858
					1065	0.68936							1065	0.39688							1065	0.61188							1065	0.85056							1065	0.59002							1065	0.57551
					1066	0.68744							1066	0.39061							1066	0.59989							1066	0.84023							1066	0.57764							1066	0.56355
					1067	0.67599							1067	0.38646							1067	0.59005							1067	0.82997							1067	0.56874							1067	0.55689
					1068	0.65992							1068	0.37915							1068	0.57893							1068	0.81636							1068	0.55681							1068	0.54768
					1069	0.64634							1069	0.37543							1069	0.56958							1069	0.80455							1069	0.54806							1069	0.53714
					1070	0.64219							1070	0.37229							1070	0.56332							1070	0.79114							1070	0.54127							1070	0.5312
					1071	0.62917							1071	0.37011							1071	0.55641							1071	0.78248							1071	0.53319							1071	0.5256
					1072	0.62776							1072	0.36573							1072	0.54989							1072	0.77137							1072	0.5275							1072	0.52003
					1073	0.62175							1073	0.36175							1073	0.54241							1073	0.76033							1073	0.5193							1073	0.51477
					1074	0.61349							1074	0.35923							1074	0.53466							1074	0.75515							1074	0.51208							1074	0.50815
					1075	0.6098							1075	0.35707							1075	0.52405							1075	0.7385							1075	0.50513							1075	0.50048
					1076	0.59265							1076	0.35261							1076	0.51386							1076	0.72609							1076	0.49756							1076	0.49234
					1077	0.58907							1077	0.34835							1077	0.50568							1077	0.71702							1077	0.49118							1077	0.48642
					1078	0.5766							1078	0.345							1078	0.49883							1078	0.70479							1078	0.48439							1078	0.47973
					1079	0.55983							1079	0.33956							1079	0.49362							1079	0.69265							1079	0.47653							1079	0.47202
					1080	0.5498							1080	0.33347							1080	0.48906							1080	0.67982							1080	0.46873							1080	0.4649
					1081	0.54665							1081	0.33							1081	0.48443							1081	0.66898							1081	0.46319							1081	0.45778
					1082	0.53265							1082	0.32621							1082	0.48075							1082	0.65665							1082	0.45636							1082	0.45281
					1083	0.52741							1083	0.32312							1083	0.47647							1083	0.64129							1083	0.44937							1083	0.44814
					1084	0.52218							1084	0.31716							1084	0.4719							1084	0.63306							1084	0.44394							1084	0.44218
					1085	0.5255							1085	0.3131							1085	0.46429							1085	0.62411							1085	0.43855							1085	0.43885
					1086	0.52047							1086	0.31103							1086	0.45813							1086	0.61545							1086	0.43293							1086	0.43389
					1087	0.51336							1087	0.31013							1087	0.4511							1087	0.61066							1087	0.42798							1087	0.42718
					1088	0.51258							1088	0.30674							1088	0.44472							1088	0.60285							1088	0.42327							1088	0.42203
					1089	0.50762							1089	0.30336							1089	0.44047							1089	0.59585							1089	0.41816							1089	0.41869
					1090	0.5006							1090	0.3							1090	0.43625							1090	0.58814							1090	0.41351							1090	0.4151
					1091	0.49175							1091	0.29627							1091	0.43279							1091	0.58143							1091	0.40944							1091	0.41043
					1092	0.49935							1092	0.29355							1092	0.42816							1092	0.57623							1092	0.40498							1092	0.40578
					1093	0.49257							1093	0.28954							1093	0.42502							1093	0.57033							1093	0.40033							1093	0.40115
					1094	0.47774							1094	0.28716							1094	0.41956							1094	0.56005							1094	0.39612							1094	0.39778
					1095	0.47312							1095	0.28384							1095	0.4153							1095	0.54985							1095	0.39235							1095	0.39467
					1096	0.46661							1096	0.28186							1096	0.41143							1096	0.54056							1096	0.38806							1096	0.3919
					1097	0.46215							1097	0.278							1097	0.40816							1097	0.53424							1097	0.38381							1097	0.38841
					1098	0.45968							1098	0.27353							1098	0.40603							1098	0.52796							1098	0.37957							1098	0.3847
					1099	0.47695							1099	0.27035							1099	0.40193							1099	0.52315							1099	0.37596							1099	0.38124
					1100	0.46064							1100	0.26656							1100	0.39756							1100	0.51551							1100	0.37296							1100	0.3778
					1101	0.46026							1101	0.26273							1101	0.39531							1101	0.51021							1101	0.3697							1101	0.3745
					1102	0.46567							1102	0.26							1102	0.39306							1102	0.50424							1102	0.36724							1102	0.37239
					1103	0.45749							1103	0.25714							1103	0.38915							1103	0.4969							1103	0.36459							1103	0.36817
					1104	0.45705							1104	0.25383							1104	0.38664							1104	0.48822							1104	0.36078							1104	0.36398
					1105	0.46042							1105	0.25069							1105	0.38414							1105	0.48307							1105	0.35815							1105	0.3605
					1106	0.45429							1106	0.24883							1106	0.3787							1106	0.47665							1106	0.35463							1106	0.3585
					1107	0.44821							1107	0.24577							1107	0.3733							1107	0.47302							1107	0.35247							1107	0.35695
					1108	0.44217							1108	0.24288							1108	0.36956							1108	0.46599							1108	0.34898							1108	0.35312
					1109	0.44366							1109	0.23986							1109	0.36262							1109	0.45833							1109	0.34589							1109	0.35203
					1110	0.43765							1110	0.23597							1110	0.36348							1110	0.45613							1110	0.34338							1110	0.35004
					1111	0.42989							1111	0.23272							1111	0.36276							1111	0.45264							1111	0.34035							1111	0.34719
					1112	0.42587							1112	0.23082							1112	0.36203							1112	0.44582							1112	0.33827							1112	0.34525
					1113	0.42737							1113	0.2276							1113	0.36129							1113	0.4417							1113	0.33657							1113	0.34308
					1114	0.43249							1114	0.22398							1114	0.35976							1114	0.43496							1114	0.33542							1114	0.34048
					1115	0.42664							1115	0.21995							1115	0.35665							1115	0.42959							1115	0.33206							1115	0.33899
					1116	0.41548							1116	0.218							1116	0.35493							1116	0.42695							1116	0.3308							1116	0.33669
					1117	0.42421							1117	0.21634							1117	0.35243							1117	0.42367							1117	0.3288							1117	0.33439
					1118	0.40955							1118	0.21327							1118	0.34969							1118	0.41521							1118	0.32663							1118	0.33319
					1119	0.40749							1119	0.21065							1119	0.34798							1119	0.41068							1119	0.32428							1119	0.33068
					1120	0.4072							1120	0.20832							1120	0.34626							1120	0.40619							1120	0.32248							1120	0.32883
					1121	0.40161							1121	0.2053							1121	0.34253							1121	0.40108							1121	0.31996							1121	0.32763
					1122	0.39956							1122	0.20161							1122	0.34184							1122	0.39791							1122	0.31781							1122	0.32642
					1123	0.401							1123	0.19864							1123	0.33863							1123	0.39666							1123	0.31603							1123	0.32584
					1124	0.39893							1124	0.19666							1124	0.33668							1124	0.3891							1124	0.31476							1124	0.32231
					1125	0.39168							1125	0.19399							1125	0.33499							1125	0.38786							1125	0.3128							1125	0.3213
					1126	0.38458							1126	0.19276							1126	0.33312							1126	0.38048							1126	0.31144							1126	0.3187
					1127	0.38608							1127	0.19071							1127	0.33028							1127	0.37687							1127	0.31042							1127	0.31673
					1128	0.38755							1128	0.18881							1128	0.32842							1128	0.37513							1128	0.30853							1128	0.31518
					1129	0.38221							1129	0.18692							1129	0.32609							1129	0.37338							1129	0.30768							1129	0.31465
					1130	0.38195							1130	0.18397							1130	0.32424							1130	0.37042							1130	0.30631							1130	0.3133
					1131	0.37001							1131	0.18107							1131	0.3234							1131	0.36631							1131	0.30498							1131	0.31178
					1132	0.3765							1132	0.17752							1132	0.32232							1132	0.3598							1132	0.30314							1132	0.31108
					1133	0.35969							1133	0.17558							1133	0.3229							1133	0.35875							1133	0.30198							1133	0.30876
					1134	0.35788							1134	0.17352							1134	0.32251							1134	0.3553							1134	0.30031							1134	0.30804
					1135	0.34786							1135	0.17057							1135	0.31904							1135	0.35246							1135	0.29848							1135	0.30533
					1136	0.35269							1136	0.16791							1136	0.31822							1136	0.35443							1136	0.29686							1136	0.30426
					1137	0.33955							1137	0.16682							1137	0.31622							1137	0.34928							1137	0.29606							1137	0.30338
					1138	0.33948							1138	0.16471							1138	0.31492							1138	0.34769							1138	0.29477							1138	0.30151
					1139	0.341							1139	0.16261							1139	0.31293							1139	0.34435							1139	0.29364							1139	0.29906
					1140	0.33448							1140	0.16014							1140	0.31072							1140	0.34102							1140	0.29153							1140	0.29759
					1141	0.32961							1141	0.1582							1141	0.30851							1141	0.34177							1141	0.29056							1141	0.29575
					1142	0.32319							1142	0.15589							1142	0.30609							1142	0.33846							1142	0.28927							1142	0.29487
					1143	0.31997							1143	0.1536							1143	0.30368							1143	0.33346							1143	0.28734							1143	0.29283
					1144	0.31833							1144	0.15119							1144	0.30127							1144	0.33077							1144	0.28589							1144	0.29175
					1145	0.31514							1145	0.14906							1145	0.29933							1145	0.33036							1145	0.28428							1145	0.29029
					1146	0.33071							1146	0.14735							1146	0.29704							1146	0.3261							1146	0.28261							1146	0.28855
					1147	0.31674							1147	0.14529							1147	0.29565							1147	0.32466							1147	0.28016							1147	0.28738
					1148	0.30596							1148	0.14349							1148	0.29403							1148	0.32044							1148	0.2785							1148	0.2849
					1149	0.3014							1149	0.1423							1149	0.29154							1149	0.31846							1149	0.27607							1149	0.28391
					1150	0.2984							1150	0.14003							1150	0.28819							1150	0.3198							1150	0.27443							1150	0.28107
					1151	0.29539							1151	0.13861							1151	0.28571							1151	0.31505							1151	0.27353							1151	0.27915
					1152	0.29542							1152	0.13719							1152	0.28475							1152	0.31526							1152	0.27401							1152	0.27852
					1153	0.29393							1153	0.13436							1153	0.28508							1153	0.31709							1153	0.27188							1153	0.27697
					1154	0.28945							1154	0.13261							1154	0.28561							1154	0.31075							1154	0.26976							1154	0.27542
					1155	0.28351							1155	0.13135							1155	0.28527							1155	0.31201							1155	0.26855							1155	0.27441
					1156	0.28948							1156	0.13022							1156	0.28515							1156	0.31113							1156	0.26842							1156	0.27432
					1157	0.28654							1157	0.12793							1157	0.28418							1157	0.30864							1157	0.26678							1157	0.27208
					1158	0.28215							1158	0.12635							1158	0.28236							1158	0.30722							1158	0.2644							1158	0.27091
					1159	0.27925							1159	0.12535							1159	0.28138							1159	0.30421							1159	0.26365							1159	0.26921
					1160	0.27782							1160	0.12517							1160	0.27811							1160	0.30333							1160	0.26305							1160	0.26856
					1161	0.27647							1161	0.12365							1161	0.27743							1161	0.30357							1161	0.26339							1161	0.26607
					1162	0.27082							1162	0.12293							1162	0.27592							1162	0.29964							1162	0.26344							1162	0.26516
					1163	0.27093							1163	0.12109							1163	0.27523							1163	0.30039							1163	0.26231							1163	0.2646
					1164	0.26676							1164	0.12038							1164	0.27372							1164	0.3006							1164	0.26118							1164	0.26402
					1165	0.2612							1165	0.11833							1165	0.27222							1165	0.29875							1165	0.26019							1165	0.26327
					1166	0.25808							1166	0.11828							1166	0.27418							1166	0.30095							1166	0.26131							1166	0.26438
					1167	0.25777							1167	0.11801							1167	0.27573							1167	0.30472							1167	0.262							1167	0.26584
					1168	0.25889							1168	0.11851							1168	0.27689							1168	0.30798							1168	0.26413							1168	0.26609
					1169	0.26144							1169	0.11868							1169	0.27824							1169	0.30761							1169	0.2654							1169	0.26668
					1170	0.26256							1170	0.11908							1170	0.27939							1170	0.31037							1170	0.26667							1170	0.26762
					1171	0.25388							1171	0.11828							1171	0.27909							1171	0.30617							1171	0.26589							1171	0.26648
					1172	0.25671							1172	0.11659							1172	0.27611							1172	0.30614							1172	0.26367							1172	0.2643
					1173	0.25381							1173	0.11501							1173	0.27376							1173	0.30763							1173	0.2613							1173	0.26196
					1174	0.25375							1174	0.1139							1174	0.27141							1174	0.30704							1174	0.25952							1174	0.26066
					1175	0.24946							1175	0.11246							1175	0.26847							1175	0.30542							1175	0.25732							1175	0.25799
					1176	0.24708							1176	0.11146							1176	0.26585							1176	0.30485							1176	0.25547							1176	0.25768
					1177	0.24611							1177	0.10981							1177	0.26404							1177	0.30628							1177	0.25334							1177	0.25568
					1178	0.24236							1178	0.10882							1178	0.26223							1178	0.30519							1178	0.25207							1178	0.25402
					1179	0.24277							1179	0.10806							1179	0.26004							1179	0.30209							1179	0.25052							1179	0.25119
					1180	0.24043							1180	0.10828							1180	0.25785							1180	0.2995							1180	0.24912							1180	0.24972
					1181	0.23794							1181	0.10691							1181	0.25532							1181	0.29924							1181	0.24701							1181	0.24793
					1182	0.23138							1182	0.10566							1182	0.25379							1182	0.29848							1182	0.24463							1182	0.24631
					1183	0.23437							1183	0.10441							1183	0.25225							1183	0.2987							1183	0.2435							1183	0.24421
					1184	0.22382							1184	0.10349							1184	0.25014							1184	0.29645							1184	0.24155							1184	0.24047
					1185	0.21873							1185	0.10194							1185	0.24862							1185	0.29519							1185	0.24056							1185	0.23839
					1186	0.22313							1186	0.10075							1186	0.24431							1186	0.29355							1186	0.2379							1186	0.2369
					1187	0.22215							1187	0.09978							1187	0.24099							1187	0.2924							1187	0.23634							1187	0.23493
					1188	0.22515							1188	0.09829							1188	0.23902							1188	0.28884							1188	0.23384							1188	0.23328
					1189	0.21756							1189	0.09713							1189	0.23631							1189	0.28865							1189	0.23122							1189	0.23149
					1190	0.21528							1190	0.09628							1190	0.2353							1190	0.28893							1190	0.22927							1190	0.23001
					1191	0.21565							1191	0.09513							1191	0.2345							1191	0.28733							1191	0.22683							1191	0.22698
					1192	0.21079							1192	0.0942							1192	0.23296							1192	0.28526							1192	0.22453							1192	0.22444
					1193	0.20468							1193	0.09317							1193	0.23197							1193	0.28272							1193	0.22317							1193	0.22238
					1194	0.20248							1194	0.09214							1194	0.23192							1194	0.28114							1194	0.22115							1194	0.2208
					1195	0.20158							1195	0.09072							1195	0.22908							1195	0.28002							1195	0.21927							1195	0.21892
					1196	0.20204							1196	0.08994							1196	0.22708							1196	0.27899							1196	0.21722							1196	0.21572
					1197	0.19611							1197	0.08927							1197	0.2249							1197	0.2752							1197	0.21518							1197	0.21378
					1198	0.1953							1198	0.08859							1198	0.22219							1198	0.2774							1198	0.21341							1198	0.2117
					1199	0.18816							1199	0.08733							1199	0.22077							1199	0.27592							1199	0.21087							1199	0.21054
					1200	0.19242							1200	0.08666							1200	0.21681							1200	0.27581							1200	0.20899							1200	0.20771
					1201	0.19033							1201	0.08609							1201	0.21609							1201	0.27246							1201	0.20707							1201	0.20532
					1202	0.19199							1202	0.08482							1202	0.21375							1202	0.26914							1202	0.20492							1202	0.20385
					1203	0.18369							1203	0.08395							1203	0.21071							1203	0.26628							1203	0.20227							1203	0.20117
					1204	0.18411							1204	0.08299							1204	0.20823							1204	0.26658							1204	0.20027							1204	0.19852
					1205	0.1796							1205	0.08214							1205	0.20628							1205	0.26464							1205	0.19752							1205	0.19632
					1206	0.18377							1206	0.08073							1206	0.20441							1206	0.26411							1206	0.1956							1206	0.1951
					1207	0.17934							1207	0.07981							1207	0.20238							1207	0.26181							1207	0.19369							1207	0.19254
					1208	0.17737							1208	0.07938							1208	0.20017							1208	0.25996							1208	0.19166							1208	0.19073
					1209	0.17663							1209	0.07838							1209	0.19781							1209	0.26206							1209	0.18952							1209	0.1882
					1210	0.17227							1210	0.07766							1210	0.19632							1210	0.2589							1210	0.18715							1210	0.18641
					1211	0.16796							1211	0.07687							1211	0.19436							1211	0.25841							1211	0.18483							1211	0.18452
					1212	0.17207							1212	0.07628							1212	0.19241							1212	0.25748							1212	0.18348							1212	0.18308
					1213	0.17613							1213	0.07549							1213	0.19098							1213	0.25612							1213	0.18166							1213	0.1812
					1214	0.16829							1214	0.07519							1214	0.1887							1214	0.25433							1214	0.17925							1214	0.17891
					1215	0.15578							1215	0.07441							1215	0.18491							1215	0.25084							1215	0.17817							1215	0.17706
					1216	0.16103							1216	0.0728							1216	0.18234							1216	0.25037							1216	0.17603							1216	0.17508
					1217	0.15803							1217	0.07232							1217	0.18113							1217	0.24692							1217	0.17355							1217	0.17212
					1218	0.15738							1218	0.07193							1218	0.17959							1218	0.24518							1218	0.17131							1218	0.17088
					1219	0.15906							1219	0.07062							1219	0.17739							1219	0.24556							1219	0.16945							1219	0.1695
					1220	0.15146							1220	0.0695							1220	0.17603							1220	0.24173							1220	0.16782							1220	0.16687
					1221	0.15199							1221	0.06986							1221	0.1737							1221	0.23836							1221	0.16552							1221	0.16482
					1222	0.15367							1222	0.06893							1222	0.17236							1222	0.23792							1222	0.16334							1222	0.1632
					1223	0.14846							1223	0.06783							1223	0.17087							1223	0.23665							1223	0.16106							1223	0.16131
					1224	0.14899							1224	0.06746							1224	0.1689							1224	0.23455							1224	0.15972							1224	0.15984
					1225	0.14723							1225	0.06691							1225	0.16628							1225	0.23165							1225	0.1578							1225	0.15742
					1226	0.14779							1226	0.06603							1226	0.1647							1226	0.23046							1226	0.15583							1226	0.15574
					1227	0.14497							1227	0.06533							1227	0.16119							1227	0.22723							1227	0.15365							1227	0.1538
					1228	0.14104							1228	0.06436							1228	0.15947							1228	0.22361							1228	0.15204							1228	0.15228
					1229	0.1416							1229	0.06393							1229	0.1576							1229	0.22447							1229	0.15055							1229	0.15103
					1230	0.13882							1230	0.06333							1230	0.15558							1230	0.22089							1230	0.14851							1230	0.14858
					1231	0.13606							1231	0.06281							1231	0.15421							1231	0.22173							1231	0.14681							1231	0.14721
					1232	0.1311							1232	0.06177							1232	0.15284							1232	0.21897							1232	0.14501							1232	0.14545
					1233	0.13497							1233	0.0617							1233	0.15132							1233	0.21542							1233	0.14288							1233	0.1437
					1234	0.13224							1234	0.06111							1234	0.15043							1234	0.21507							1234	0.14022							1234	0.14182
					1235	0.13061							1235	0.06043							1235	0.14971							1235	0.21432							1235	0.13823							1235	0.14009
					1236	0.12792							1236	0.05967							1236	0.14775							1236	0.21044							1236	0.13682							1236	0.13877
					1237	0.13174							1237	0.05901							1237	0.14642							1237	0.20933							1237	0.13563							1237	0.1372
					1238	0.12799							1238	0.05851							1238	0.14541							1238	0.2094							1238	0.13456							1238	0.1359
					1239	0.13177							1239	0.0576							1239	0.14302							1239	0.20712							1239	0.13305							1239	0.13408
					1240	0.13017							1240	0.05694							1240	0.14157							1240	0.2037							1240	0.13178							1240	0.13176
					1241	0.12648							1241	0.05639							1241	0.13954							1241	0.20188							1241	0.13032							1241	0.13012
					1242	0.12812							1242	0.05634							1242	0.13737							1242	0.20045							1242	0.12844							1242	0.12914
					1243	0.12657							1243	0.05579							1243	0.13657							1243	0.20057							1243	0.12689							1243	0.12778
					1244	0.12503							1244	0.05466							1244	0.13427							1244	0.19724							1244	0.12525							1244	0.12578
					1245	0.1256							1245	0.05412							1245	0.13289							1245	0.1966							1245	0.12393							1245	0.12418
					1246	0.11784							1246	0.05393							1246	0.1317							1246	0.19449							1246	0.12255							1246	0.12301
					1247	0.12679							1247	0.05307							1247	0.12962							1247	0.19239							1247	0.12086							1247	0.12171
					1248	0.12115							1248	0.05198							1248	0.128							1248	0.1903							1248	0.11939							1248	0.1203
					1249	0.11968							1249	0.05138							1249	0.12698							1249	0.1886							1249	0.11771							1249	0.11851
					1250	0.11616							1250	0.05128							1250	0.12538							1250	0.18691							1250	0.11615							1250	0.11736
					1251	0.11371							1251	0.05078							1251	0.12395							1251	0.18712							1251	0.11484							1251	0.11612
					1252	0.11742							1252	0.05004							1252	0.12297							1252	0.18436							1252	0.11353							1252	0.1145
					1253	0.11192							1253	0.04979							1253	0.122							1253	0.18161							1253	0.1117							1253	0.11315
					1254	0.1095							1254	0.04913							1254	0.11987							1254	0.18109							1254	0.1102							1254	0.11131
					1255	0.11115							1255	0.04881							1255	0.11905							1255	0.1791							1255	0.10922							1255	0.11009
					1256	0.10677							1256	0.04858							1256	0.11756							1256	0.17755							1256	0.10798							1256	0.10953
					1257	0.10041							1257	0.04787							1257	0.11665							1257	0.176							1257	0.10674							1257	0.10812
					1258	0.10411							1258	0.04732							1258	0.11517							1258	0.17337							1258	0.1052							1258	0.10659
					1259	0.09979							1259	0.0467							1259	0.11412							1259	0.17184							1259	0.10388							1259	0.10568
					1260	0.10247							1260	0.04656							1260	0.1128							1260	0.16923							1260	0.10346							1260	0.10465
					1261	0.10716							1261	0.04619							1261	0.11165							1261	0.1674							1261	0.10157							1261	0.10317
					1262	0.10388							1262	0.04512							1262	0.11051							1262	0.16737							1262	0.10029							1262	0.1023
					1263	0.10063							1263	0.04452							1263	0.10824							1263	0.16591							1263	0.09942							1263	0.10108
					1264	0.09738							1264	0.04369							1264	0.10725							1264	0.16338							1264	0.09805							1264	0.10009
					1265	0.09711							1265	0.04373							1265	0.10585							1265	0.16265							1265	0.09689							1265	0.09852
					1266	0.0998							1266	0.04322							1266	0.10574							1266	0.16052							1266	0.09545							1266	0.09721
					1267	0.10051							1267	0.04319							1267	0.10366							1267	0.15841							1267	0.09452							1267	0.09626
					1268	0.09829							1268	0.04238							1268	0.10271							1268	0.15771							1268	0.09398							1268	0.09555
					1269	0.09803							1269	0.04188							1269	0.10219							1269	0.15667							1269	0.09276							1269	0.09497
					1270	0.09486							1270	0.04115							1270	0.1011							1270	0.15528							1270	0.09222							1270	0.09368
					1271	0.09462							1271	0.04105							1271	0.0999							1271	0.15356							1271	0.09141							1271	0.09287
					1272	0.09149							1272	0.04056							1272	0.09912							1272	0.15009							1272	0.08992							1272	0.09148
					1273	0.09414							1273	0.04008							1273	0.09806							1273	0.14874							1273	0.08863							1273	0.0908
					1274	0.0891							1274	0.03959							1274	0.09714							1274	0.14879							1274	0.08792							1274	0.08989
					1275	0.09175							1275	0.03957							1275	0.09596							1275	0.14744							1275	0.08683							1275	0.0891
					1276	0.08674							1276	0.03902							1276	0.09451							1276	0.14887							1276	0.08556							1276	0.08854
					1277	0.08938							1277	0.03861							1277	0.09361							1277	0.14512							1277	0.08487							1277	0.08707
					1278	0.08915							1278	0.03844							1278	0.09312							1278	0.14448							1278	0.08437							1278	0.0864
					1279	0.08324							1279	0.03774							1279	0.09209							1279	0.14213							1279	0.08311							1279	0.08517
					1280	0.08681							1280	0.03705							1280	0.09147							1280	0.14287							1280	0.08253							1280	0.08474
					1281	0.08375							1281	0.0368							1281	0.09072							1281	0.13915							1281	0.08117							1281	0.08374
					1282	0.08259							1282	0.03633							1282	0.0901							1282	0.1392							1282	0.0802							1282	0.08251
					1283	0.0833							1283	0.03586							1283	0.08907							1283	0.13789							1283	0.07962							1283	0.08151
					1284	0.08402							1284	0.03547							1284	0.08859							1284	0.13523							1284	0.07894							1284	0.08108
					1285	0.07913							1285	0.0353							1285	0.08771							1285	0.13461							1285	0.07808							1285	0.08021
					1286	0.08077							1286	0.03461							1286	0.08656							1286	0.13364							1286	0.07778							1286	0.07922
					1287	0.08055							1287	0.03481							1287	0.08661							1287	0.1337							1287	0.07701							1287	0.07902
					1288	0.07848							1288	0.03428							1288	0.08547							1288	0.13039							1288	0.07634							1288	0.07882
					1289	0.08011							1289	0.03338							1289	0.08553							1289	0.13045							1289	0.07548							1289	0.07807
					1290	0.07988							1290	0.03299							1290	0.08452							1290	0.13017							1290	0.07454							1290	0.07686
					1291	0.08058							1291	0.0329							1291	0.08326							1291	0.12755							1291	0.07387							1291	0.07622
					1292	0.08035							1292	0.03237							1292	0.08213							1292	0.12595							1292	0.07311							1292	0.07547
					1293	0.07829							1293	0.03213							1293	0.08179							1293	0.12601							1293	0.07227							1293	0.07517
					1294	0.07443							1294	0.03146							1294	0.08119							1294	0.12573							1294	0.0718							1294	0.07442
					1295	0.07875							1295	0.03145							1295	0.07994							1295	0.1248							1295	0.07114							1295	0.07368
					1296	0.07309							1296	0.03135							1296	0.07909							1296	0.12353							1296	0.07021							1296	0.07272
					1297	0.07739							1297	0.03076							1297	0.0785							1297	0.12228							1297	0.06946							1297	0.07165
					1298	0.07176							1298	0.03038							1298	0.07777							1298	0.12103							1298	0.069							1298	0.07102
					1299	0.07424							1299	0.03029							1299	0.0768							1299	0.11946							1299	0.06844							1299	0.07094
					1300	0.07134							1300	0.02999							1300	0.07583							1300	0.11822							1300	0.06788							1300	0.0701
					1301	0.07467							1301	0.02933							1301	0.07498							1301	0.11664							1301	0.06704							1301	0.06936
					1302	0.06999							1302	0.02895							1302	0.07438							1302	0.11604							1302	0.0663							1302	0.06884
					1303	0.07154							1303	0.02872							1303	0.07354							1303	0.11512							1303	0.06583							1303	0.06821
					1304	0.06954							1304	0.02856							1304	0.07346							1304	0.11484							1304	0.06536							1304	0.06812
					1305	0.07195							1305	0.02819							1305	0.073							1305	0.11424							1305	0.06507							1305	0.0676
					1306	0.07085							1306	0.02761							1306	0.07292							1306	0.1127							1306	0.06443							1306	0.06698
					1307	0.07062							1307	0.02738							1307	0.07259							1307	0.11466							1307	0.06344							1307	0.06637
					1308	0.07127							1308	0.02688							1308	0.07214							1308	0.1106							1308	0.06324							1308	0.06618
					1309	0.0667							1309	0.02707							1309	0.07157							1309	0.11065							1309	0.06288							1309	0.06536
					1310	0.06042							1310	0.02671							1310	0.07112							1310	0.11039							1310	0.06207							1310	0.06476
					1311	0.06368							1311	0.02649							1311	0.07067							1311	0.10763							1311	0.06188							1311	0.06447
					1312	0.06348							1312	0.02606							1312	0.07023							1312	0.10676							1312	0.061							1312	0.06408
					1313	0.06584							1313	0.02571							1313	0.06979							1313	0.10682							1313	0.06073							1313	0.06358
					1314	0.06563							1314	0.02542							1314	0.06935							1314	0.10626							1314	0.06002							1314	0.0634
					1315	0.06286							1315	0.0252							1315	0.06854							1315	0.10602							1315	0.05984							1315	0.06291
					1316	0.06266							1316	0.02499							1316	0.06884							1316	0.10515							1316	0.0594							1316	0.06211
					1317	0.05992							1317	0.02457							1317	0.06743							1317	0.10399							1317	0.05862							1317	0.06183
					1318	0.06141							1318	0.02456							1318	0.06688							1318	0.10405							1318	0.0581							1318	0.06165
					1319	0.06121							1319	0.02454							1319	0.06633							1319	0.10259							1319	0.05792							1319	0.06076
					1320	0.06017							1320	0.02406							1320	0.06638							1320	0.10296							1320	0.05731							1320	0.06038
					1321	0.05746							1321	0.02431							1321	0.06571							1321	0.10331							1321	0.05705							1321	0.06051
					1322	0.06309							1322	0.02377							1322	0.0654							1322	0.10156							1322	0.05661							1322	0.06002
					1323	0.05873							1323	0.02336							1323	0.06438							1323	0.09921							1323	0.05593							1323	0.05954
					1324	0.06432							1324	0.02335							1324	0.06454							1324	0.09957							1324	0.05566							1324	0.05906
					1325	0.05668							1325	0.02307							1325	0.06447							1325	0.09873							1325	0.05515							1325	0.05849
					1326	0.05978							1326	0.02299							1326	0.06394							1326	0.09701							1326	0.05498							1326	0.05812
					1327	0.05712							1327	0.02246							1327	0.06328							1327	0.09827							1327	0.05505							1327	0.05804
					1328	0.05937							1328	0.02258							1328	0.06251							1328	0.09715							1328	0.05471							1328	0.05757
					1329	0.05429							1329	0.02244							1329	0.06292							1329	0.09928							1329	0.05462							1329	0.0575
					1330	0.0533							1330	0.02217							1330	0.06169							1330	0.09581							1330	0.05387							1330	0.05674
					1331	0.05311							1331	0.02183							1331	0.0615							1331	0.09499							1331	0.05353							1331	0.05657
					1332	0.05372							1332	0.02144							1332	0.06178							1332	0.0968							1332	0.0531							1332	0.05649
					1333	0.05433							1333	0.02129							1333	0.06136							1333	0.09597							1333	0.05252							1333	0.05592
					1334	0.05254							1334	0.0216							1334	0.06105							1334	0.09545							1334	0.05274							1334	0.05575
					1335	0.05314							1335	0.02108							1335	0.0603							1335	0.09434							1335	0.052							1335	0.05528
					1336	0.05057							1336	0.02062							1336	0.06022							1336	0.09209							1336	0.05182							1336	0.05491
					1337	0.05117							1337	0.02048							1337	0.0598							1337	0.09071							1337	0.0514							1337	0.05397
					1338	0.05176							1338	0.02003							1338	0.05916							1338	0.09077							1338	0.05122							1338	0.05398
					1339	0.05783							1339	0.01983							1339	0.05841							1339	0.0911							1339	0.05072							1339	0.05361
					1340	0.04981							1340	0.02013							1340	0.05845							1340	0.08917							1340	0.0503							1340	0.05306
					1341	0.05194							1341	0.01955							1341	0.05781							1341	0.09034							1341	0.05003							1341	0.05278
					1342	0.05173							1342	0.01898							1342	0.05705							1342	0.08729							1342	0.04922							1342	0.05222
					1343	0.04997							1343	0.01878							1343	0.05686							1343	0.08677							1343	0.0488							1343	0.05232
					1344	0.05053							1344	0.01871							1344	0.05655							1344	0.08849							1344	0.04876							1344	0.05185
					1345	0.04727							1345	0.01875							1345	0.05603							1345	0.08769							1345	0.0478							1345	0.05102
					1346	0.04783							1346	0.01813							1346	0.05584							1346	0.0869							1346	0.04731							1346	0.05075
					1347	0.04991							1347	0.01787							1347	0.05521							1347	0.08529							1347	0.04736							1347	0.04992
					1348	0.0497							1348	0.01762							1348	0.05469							1348	0.08423							1348	0.04679							1348	0.04956
					1349	0.04724							1349	0.01743							1349	0.05396							1349	0.08373							1349	0.04638							1349	0.04893
					1350	0.04404							1350	0.01706							1350	0.05378							1350	0.08296							1350	0.04613							1350	0.04867
					1351	0.0446							1351	0.01681							1351	0.05305							1351	0.08111							1351	0.04511							1351	0.04813
					1352	0.04367							1352	0.01644							1352	0.05244							1352	0.08197							1352	0.04456							1352	0.04759
					1353	0.04496							1353	0.01649							1353	0.05204							1353	0.08094							1353	0.04401							1353	0.04706
					1354	0.0455							1354	0.01601							1354	0.05111							1354	0.08045							1354	0.04353							1354	0.04662
					1355	0.0409							1355	0.01565							1355	0.05093							1355	0.07917							1355	0.04321							1355	0.04574
					1356	0.03999							1356	0.01529							1356	0.04991							1356	0.07789							1356	0.04266							1356	0.04566
					1357	0.03836							1357	0.01482							1357	0.05015							1357	0.07847							1357	0.0422							1357	0.04505
					1358	0.0382							1358	0.01469							1358	0.04945							1358	0.07852							1358	0.04173							1358	0.04497
					1359	0.03803							1359	0.0144							1359	0.04917							1359	0.07882							1359	0.0412							1359	0.04419
					1360	0.04144							1360	0.01405							1360	0.04869							1360	0.07653							1360	0.04074							1360	0.04324
					1361	0.03841							1361	0.01349							1361	0.0474							1361	0.07633							1361	0.03993							1361	0.04318
					1362	0.03754							1362	0.01365							1362	0.04724							1362	0.07459							1362	0.03993							1362	0.04269
					1363	0.03951							1363	0.01337							1363	0.04677							1363	0.07389							1363	0.03941							1363	0.04254
					1364	0.03441							1364	0.01315							1364	0.04641							1364	0.07319							1364	0.03919							1364	0.04213
					1365	0.03215							1365	0.01298							1365	0.04596							1365	0.07326							1365	0.0384							1365	0.04139
					1366	0.03272							1366	0.01276							1366	0.0457							1366	0.07206							1366	0.03797							1366	0.04133
					1367	0.03327							1367	0.0126							1367	0.04535							1367	0.07415							1367	0.03782							1367	0.04076
					1368	0.02897							1368	0.0126							1368	0.04499							1368	0.0717							1368	0.03725							1368	0.04062
					1369	0.03092							1369	0.01238							1369	0.04425							1369	0.07252							1369	0.03718							1369	0.04056
					1370	0.02941							1370	0.01227							1370	0.04429							1370	0.07234							1370	0.03717							1370	0.03992
					1371	0.03272							1371	0.01228							1371	0.04406							1371	0.07167							1371	0.03683							1371	0.03987
					1372	0.02986							1372	0.01196							1372	0.04333							1372	0.07126							1372	0.0367							1372	0.03933
					1373	0.02974							1373	0.01186							1373	0.0429							1373	0.06986							1373	0.03642							1373	0.03937
					1374	0.02962							1374	0.01186							1374	0.04316							1374	0.06946							1374	0.03629							1374	0.03932
					1375	0.03085							1375	0.01165							1375	0.04273							1375	0.07027							1375	0.03623							1375	0.03911
					1376	0.0314							1376	0.01139							1376	0.04279							1376	0.07035							1376	0.0361							1376	0.03874
					1377	0.03194							1377	0.01114							1377	0.04266							1377	0.0685							1377	0.03569							1377	0.03837
					1378	0.02848							1378	0.01115							1378	0.04233							1378	0.0681							1378	0.03536							1378	0.03816
					1379	0.02704							1379	0.0111							1379	0.04239							1379	0.06842							1379	0.03537							1379	0.03788
					1380	0.02627							1380	0.01116							1380	0.04197							1380	0.06779							1380	0.03484							1380	0.03759
					1381	0.02881							1381	0.01091							1381	0.04147							1381	0.06717							1381	0.03479							1381	0.03708
					1382	0.0287							1382	0.01071							1382	0.04154							1382	0.06869							1382	0.03434							1382	0.03729
					1383	0.02729							1383	0.01057							1383	0.04123							1383	0.06713							1383	0.03416							1383	0.03678
					1384	0.02783							1384	0.01043							1384	0.04065							1384	0.0677							1384	0.03391							1384	0.03667
					1385	0.02838							1385	0.01029							1385	0.04062							1385	0.06685							1385	0.03347							1385	0.03648
					1386	0.02828							1386	0.0101							1386	0.04024							1386	0.06625							1386	0.03277							1386	0.03646
					1387	0.02625							1387	0.00996							1387	0.04013							1387	0.06658							1387	0.0328							1387	0.03604
					1388	0.02359							1388	0.00997							1388	0.03956							1388	0.06622							1388	0.03237							1388	0.03594
					1389	0.02542							1389	0.00978							1389	0.03945							1389	0.06562							1389	0.03252							1389	0.03568
					1390	0.0266							1390	0.0096							1390	0.03925							1390	0.06596							1390	0.03235							1390	0.03535
					1391	0.02714							1391	0.00957							1391	0.03915							1391	0.06538							1391	0.03232							1391	0.03518
					1392	0.02516							1392	0.00948							1392	0.03887							1392	0.0648							1392	0.0319							1392	0.03508
					1393	0.02381							1393	0.00945							1393	0.03831							1393	0.06468							1393	0.03174							1393	0.03453
					1394	0.02248							1394	0.00927							1394	0.03813							1394	0.06411							1394	0.03146							1394	0.03482
					1395	0.02303							1395	0.00914							1395	0.03785							1395	0.06376							1395	0.03149							1395	0.03427
					1396	0.02607							1396	0.00926							1396	0.03776							1396	0.06365							1396	0.03159							1396	0.03404
					1397	0.02537							1397	0.00903							1397	0.0374							1397	0.0631							1397	0.03112							1397	0.0338
					1398	0.02591							1398	0.00881							1398	0.03758							1398	0.06366							1398	0.03103							1398	0.03379
					1399	0.0215							1399	0.00878							1399	0.03687							1399	0.06311							1399	0.03069							1399	0.03378
					1400	0.02081							1400	0.00851							1400	0.03687							1400	0.06367							1400	0.03036							1400	0.03325
					1401	0.02198							1401	0.00868							1401	0.03661							1401	0.06268							1401	0.03009							1401	0.0328
					1402	0.02008							1402	0.00836							1402	0.03635							1402	0.06214							1402	0.02976							1402	0.03265
					1403	0.02002							1403	0.00843							1403	0.03654							1403	0.06248							1403	0.0295							1403	0.03272
					1404	0.02178							1404	0.00821							1404	0.03645							1404	0.06327							1404	0.0296							1404	0.03242
					1405	0.02172							1405	0.00824							1405	0.0362							1405	0.06184							1405	0.02946							1405	0.03242
					1406	0.02045							1406	0.00793							1406	0.03595							1406	0.06066							1406	0.0289							1406	0.03177
					1407	0.02039							1407	0.00781							1407	0.03562							1407	0.06145							1407	0.02902							1407	0.03177
					1408	0.01853							1408	0.00788							1408	0.03564							1408	0.06093							1408	0.02876							1408	0.03142
					1409	0.01848							1409	0.00758							1409	0.03548							1409	0.0615							1409	0.02857							1409	0.03135
					1410	0.01843							1410	0.00741							1410	0.03481							1410	0.06054							1410	0.0282							1410	0.03085
					1411	0.01958							1411	0.00777							1411	0.035							1411	0.05981							1411	0.02814							1411	0.03093
					1412	0.01893							1412	0.00752							1412	0.03468							1412	0.06103							1412	0.02789							1412	0.03095
					1413	0.0177							1413	0.00736							1413	0.03419							1413	0.06009							1413	0.02795							1413	0.03074
					1414	0.01647							1414	0.0072							1414	0.03412							1414	0.05915							1414	0.02777							1414	0.03025
					1415	0.01583							1415	0.00718							1415	0.03397							1415	0.05929							1415	0.02741							1415	0.02998
					1416	0.01756							1416	0.00707							1416	0.03383							1416	0.06008							1416	0.02741							1416	0.02964
					1417	0.0187							1417	0.00724							1417	0.03377							1417	0.05937							1417	0.027							1417	0.0298
					1418	0.01455							1418	0.00699							1418	0.03355							1418	0.05887							1418	0.02676							1418	0.02939
					1419	0.0192							1419	0.00674							1419	0.03332							1419	0.0588							1419	0.02665							1419	0.02955
					1420	0.02032							1420	0.00696							1420	0.03302							1420	0.05831							1420	0.02665							1420	0.02936
					1421	0.01678							1421	0.00671							1421	0.0328							1421	0.0574							1421	0.02666							1421	0.02931
					1422	0.01442							1422	0.00688							1422	0.03299							1422	0.0584							1422	0.02655							1422	0.0294
					1423	0.0167							1423	0.00668							1423	0.03286							1423	0.05833							1423	0.02626							1423	0.02893
					1424	0.01725							1424	0.00657							1424	0.03247							1424	0.05764							1424	0.02627							1424	0.02881
					1425	0.01605							1425	0.00647							1425	0.03267							1425	0.05779							1425	0.02599							1425	0.0289
					1426	0.01602							1426	0.0065							1426	0.03188							1426	0.05752							1426	0.02588							1426	0.02851
					1427	0.01139							1427	0.00617							1427	0.03208							1427	0.05746							1427	0.02578							1427	0.02847
					1428	0.01653							1428	0.00634							1428	0.03162							1428	0.0572							1428	0.02573							1428	0.02829
					1429	0.01592							1429	0.00619							1429	0.03174							1429	0.05673							1429	0.02586							1429	0.02796
					1430	0.01589							1430	0.00622							1430	0.03161							1430	0.05709							1430	0.02535							1430	0.02792
					1431	0.017							1431	0.00612							1431	0.03116							1431	0.05642							1431	0.02485							1431	0.02761
					1432	0.01298							1432	0.00615							1432	0.03121							1432	0.05657							1432	0.02498							1432	0.02757
					1433	0.0141							1433	0.00605							1433	0.03084							1433	0.05652							1433	0.02489							1433	0.02767
					1434	0.01634							1434	0.0059							1434	0.03056							1434	0.05545							1434	0.02479							1434	0.02743
					1435	0.01291							1435	0.00616							1435	0.03093							1435	0.05663							1435	0.02446							1435	0.02719
					1436	0.01459							1436	0.00579							1436	0.03073							1436	0.05679							1436	0.02437							1436	0.02736
					1437	0.01287							1437	0.00592							1437	0.03053							1437	0.05633							1437	0.02405							1437	0.02684
					1438	0.01341							1438	0.00577							1438	0.03049							1438	0.05506							1438	0.02407							1438	0.02667
					1439	0.01338							1439	0.00567							1439	0.03005							1439	0.05522							1439	0.02386							1439	0.0265
					1440	0.01224							1440	0.00549							1440	0.03025							1440	0.05477							1440	0.0236							1440	0.0266
					1441	0.01166							1441	0.00539							1441	0.02982							1441	0.05513							1441	0.02373							1441	0.02616
					1442	0.0094							1442	0.00547							1442	0.02986							1442	0.05448							1442	0.02353							1442	0.0262
					1443	0.01665							1443	0.00541							1443	0.02951							1443	0.05485							1443	0.02333							1443	0.02603
					1444	0.01272							1444	0.00523							1444	0.02948							1444	0.05501							1444	0.02318							1444	0.02594
					1445	0.01047							1445	0.00522							1445	0.02904							1445	0.05416							1445	0.02315							1445	0.02577
					1446	0.01323							1446	0.0049							1446	0.02917							1446	0.05392							1446	0.023							1446	0.02594
					1447	0.01043							1447	0.00498							1447	0.02922							1447	0.05449							1447	0.02286							1447	0.02538
					1448	0.01208							1448	0.0048							1448	0.02887							1448	0.05465							1448	0.02261							1448	0.02535
					1449	0.01206							1449	0.00484							1449	0.02876							1449	0.05401							1449	0.02235							1449	0.02498
					1450	0.01039							1450	0.00496							1450	0.02849							1450	0.05397							1450	0.02244							1450	0.02476
					1451	0.01313							1451	0.00509							1451	0.02878							1451	0.05394							1451	0.02224							1451	0.02493
					1452	0.00981							1452	0.00508							1452	0.02812							1452	0.0535							1452	0.02205							1452	0.02451
					1453	0.00979							1453	0.00477							1453	0.02826							1453	0.05446							1453	0.02174							1453	0.02455
					1454	0.01143							1454	0.00467							1454	0.02768							1454	0.05284							1454	0.02155							1454	0.02426
					1455	0.01141							1455	0.00466							1455	0.02734							1455	0.0528							1455	0.02147							1455	0.02443
					1456	0.01139							1456	0.00461							1456	0.02723							1456	0.05198							1456	0.02116							1456	0.02401
					1457	0.01192							1457	0.00444							1457	0.02713							1457	0.05432							1457	0.0212							1457	0.02379
					1458	0.00699							1458	0.00452							1458	0.02718							1458	0.05251							1458	0.02095							1458	0.02383
					1459	0.00753							1459	0.00438							1459	0.02661							1459	0.05307							1459	0.02103							1459	0.02335
					1460	0.00806							1460	0.00424							1460	0.02674							1460	0.05225							1460	0.02062							1460	0.02326
					1461	0.00968							1461	0.0042							1461	0.02656							1461	0.05143							1461	0.02066							1461	0.02304
					1462	0.00695							1462	0.00406							1462	0.02615							1462	0.0516							1462	0.0203							1462	0.02295
					1463	0.00695							1463	0.00406							1463	0.02597							1463	0.05137							1463	0.02023							1463	0.02273
					1464	0.00585							1464	0.00401							1464	0.02587							1464	0.05115							1464	0.01988							1464	0.02258
					1465	0.00909							1465	0.00404							1465	0.02577							1465	0.05112							1465	0.02002							1465	0.0225
					1466	0.00638							1466	0.00387							1466	0.02529							1466	0.05051							1466	0.01973							1466	0.02228
					1467	0.00907							1467	0.00399							1467	0.02519							1467	0.0499							1467	0.01976							1467	0.02213
					1468	0.00798							1468	0.00377							1468	0.02525							1468	0.04968							1468	0.01941							1468	0.02225
					1469	0.00797							1469	0.00356							1469	0.02469							1469	0.05004							1469	0.01929							1469	0.02177
					1470	0.00958							1470	0.00368							1470	0.02498							1470	0.04924							1470	0.01927							1470	0.02169
					1471	0.00688							1471	0.00368							1471	0.02481							1471	0.0496							1471	0.01887							1471	0.02141
					1472	0.00633							1472	0.00354							1472	0.02456							1472	0.04919							1472	0.01863							1472	0.02126
					1473	0.0074							1473	0.00333							1473	0.02477							1473	0.04897							1473	0.01856							1473	0.02112
					1474	0.00739							1474	0.00353							1474	0.02429							1474	0.04837							1474	0.01838							1474	0.02078
					1475	0.00578							1475	0.0034							1475	0.02428							1475	0.04893							1475	0.01809							1475	0.02044
					1476	0.00577							1476	0.00332							1476	0.02372							1476	0.04949							1476	0.01813							1476	0.02068
					1477	0.00683							1477	0.00318							1477	0.02402							1477	0.04869							1477	0.01811							1477	0.0206
					1478	0.00522							1478	0.0031							1478	0.02369							1478	0.04925							1478	0.01794							1478	0.0202
					1479	0.00415							1479	0.00314							1479	0.02345							1479	0.04846							1479	0.01781							1479	0.02025
					1480	0.00468							1480	0.00301							1480	0.02344							1480	0.04806							1480	0.01764							1480	0.0203
					1481	0.00415							1481	0.00321							1481	0.0235							1481	0.04842							1481	0.01746							1481	0.02003
					1482	0.00467							1482	0.003							1482	0.02333							1482	0.04898							1482	0.01728							1482	0.0197
					1483	0.00361							1483	0.00287							1483	0.02332							1483	0.04723							1483	0.01706							1483	0.01969
					1484	0.0036							1484	0.00295							1484	0.02307							1484	0.0476							1484	0.01709							1484	0.01948
					1485	0.00519							1485	0.00278							1485	0.02306							1485	0.0472							1485	0.01692							1485	0.01934
					1486	0.00307							1486	0.00278							1486	0.02274							1486	0.04699							1486	0.01707							1486	0.01933
					1487	0.00306							1487	0.00282							1487	0.02243							1487	0.04639							1487	0.01668							1487	0.01912
					1488	0.00253							1488	0.0029							1488	0.02211							1488	0.04714							1488	0.01656							1488	0.01905
					1489	0.00253							1489	0.00273							1489	0.0221							1489	0.04712							1489	0.01638							1489	0.01878
					1490	0.00463							1490	0.00273							1490	0.02224							1490	0.04692							1490	0.01627							1490	0.01858
					1491	0.00253							1491	0.00251							1491	0.02192							1491	0.04671							1491	0.0162							1491	0.01869
					1492	0.00252							1492	0.00255							1492	0.02206							1492	0.04631							1492	0.01592							1492	0.01856
					1493	0.00252							1493	0.00238							1493	0.02182							1493	0.04649							1493	0.01586							1493	0.01842
					1494	0.00357							1494	0.00255							1494	0.02166							1494	0.04571							1494	0.01585							1494	0.01834
					1495	0.000419365							1495	0.0023							1495	0.02173							1495	0.04722							1495	0.01584							1495	0.01827
					1496	0.00199							1496	0.00225							1496	0.02141							1496	0.04587							1496	0.01588							1496	0.01801
					1497	0.00304							1497	0.00229							1497	0.02171							1497	0.04643							1497	0.01518							1497	0.01774
					1498	0.00251							1498	0.00225							1498	0.02117							1498	0.04509							1498	0.01517							1498	0.01742
					1499	-0.000104487							1499	0.00225							1499	0.02123							1499	0.04602							1499	0.01516							1499	0.01754
					1500	0.00146							1500	0.00204							1500	0.02115							1500	0.04582							1500	0.0151							1500	0.01765
					1501	0.00459							1501	0.0022							1501	0.02077							1501	0.04637							1501	0.01493							1501	0.01739
					1502	0.00146							1502	0.00183							1502	0.02068							1502	0.04542							1502	0.01492							1502	0.01739
					1503	0.00146							1503	0.00199							1503	0.02082							1503	0.04559							1503	0.01475							1503	0.01725
					1504	0.0025							1504	0.00212							1504	0.02081							1504	0.04539							1504	0.01485							1504	0.01737
					1505	0.00146							1505	0.00203							1505	0.0208							1505	0.04613							1505	0.01452							1505	0.0173
					1506	0.00301							1506	0.00199							1506	0.02057							1506	0.04537							1506	0.01457							1506	0.01723
					1507	0.00249							1507	0.00195							1507	0.02027							1507	0.04536							1507	0.01445							1507	0.01697
					1508	0.000415055							1508	0.0019							1508	0.02018							1508	0.04441							1508	0.0145							1508	0.01696
					1509	0.00145							1509	0.00174							1509	0.0201							1509	0.04421							1509	0.01428							1509	0.01683
					1510	0.00145							1510	0.0017							1510	0.02002							1510	0.04438							1510	0.01417							1510	0.0167
					1511	0.003							1511	0.00169							1511	0.02024							1511	0.04362							1511	0.01411							1511	0.01669
					1512	0.000931305							1512	0.00178							1512	0.01993							1512	0.04418							1512	0.01389							1512	0.01637
					1513	0.00248							1513	0.00165							1513	0.01993							1513	0.04342							1513	0.01425							1513	0.01637
					1514	0.00196							1514	0.00173							1514	0.01962							1514	0.04435							1514	0.01388							1514	0.01623
					1515	0.000929465							1515	0.00153							1515	0.01984							1515	0.04396							1515	0.01371							1515	0.01629
					1516	0.00196							1516	0.00161							1516	0.01968							1516	0.04339							1516	0.01334							1516	0.01616
					1517	0.000928337							1517	0.00161							1517	0.01953							1517	0.04282							1517	0.01344							1517	0.01609
					1518	0.000927772							1518	0.00156							1518	0.01967							1518	0.04338							1518	0.01344							1518	0.01596
					1519	0.000927208							1519	0.00165							1519	0.01929							1519	0.04393							1519	0.01359							1519	0.01596
					1520	0.00196							1520	0.00148							1520	0.01951							1520	0.04392							1520	0.01332							1520	0.01601
					1521	0.00196							1521	0.00152							1521	0.01921							1521	0.04372							1521	0.01342							1521	0.01582
					1522	0.00041138							1522	0.00144							1522	0.01898							1522	0.0426							1522	0.01326							1522	0.01575
					1523	0.00195							1523	0.00148							1523	0.01898							1523	0.04296							1523	0.01325							1523	0.01563
					1524	0.000410918							1524	0.00144							1524	0.01882							1524	0.04258							1524	0.01309							1524	0.01543
					1525	0.000410688							1525	0.00148							1525	0.01897							1525	0.04258							1525	0.01298							1525	0.01543
					1526	0.00246							1526	0.00135							1526	0.01881							1526	0.04257							1526	0.01287							1526	0.01567
					1527	0.00195							1527	0.00127							1527	0.01852							1527	0.04256							1527	0.01276							1527	0.01555
					1528	0.00144							1528	0.00119							1528	0.01866							1528	0.04219							1528	0.01286							1528	0.01529
					1529	0.000922196							1529	0.00107							1529	0.01873							1529	0.04255							1529	0.0128							1529	0.01516
					1530	0.000409659							1530	0.00115							1530	0.01858							1530	0.0431							1530	0.0127							1530	0.01528
					1531	0.00246							1531	0.00119							1531	0.01857							1531	0.04309							1531	0.01259							1531	0.01497
					1532	0.00194							1532	0.00119							1532	0.01864							1532	0.0429							1532	0.01248							1532	0.01497
					1533	0.00297							1533	0.00135							1533	0.01871							1533	0.04215							1533	0.01253							1533	0.01509
					1534	0.00399							1534	0.00127							1534	0.01834							1534	0.04289							1534	0.01242							1534	0.01471
					1535	0.000919314							1535	0.00119							1535	0.01848							1535	0.04288							1535	0.01231							1535	0.01495
					1536	0.005							1536	0.00115							1536	0.01833							1536	0.04251							1536	0.01231							1536	0.01489
					1537	0.00194							1537	0.00123							1537	0.01818							1537	0.04324							1537	0.0121							1537	0.0147
					1538	0.00194							1538	0.000942005							1538	0.0181							1538	0.04176							1538	0.01225							1538	0.01464
					1539	0.00398							1539	0.00122							1539	0.01832							1539	0.04194							1539	0.01209							1539	0.01469
					1540	0.00143							1540	0.00114							1540	0.01809							1540	0.04267							1540	0.01219							1540	0.01475
					1541	0.00143							1541	0.0011							1541	0.01824							1541	0.04193							1541	0.01213							1541	0.01475
					1542	0.00703							1542	0.000980857							1542	0.01787							1542	0.04247							1542	0.01213							1542	0.01456
					1543	0.00346							1543	0.00102							1543	0.01772							1543	0.04302							1543	0.01213							1543	0.01474
					1544	0.00346							1544	0.000980081							1544	0.01801							1544	0.04173							1544	0.01207							1544	0.01505
					1545	0.00499							1545	0.00114							1545	0.01778							1545	0.04172							1545	0.01191							1545	0.0148
					1546	0.00346							1546	0.00106							1546	0.01785							1546	0.04209							1546	0.01201							1546	0.01443
					1547	0.00701							1547	0.00097902							1547	0.01785							1547	0.0419							1547	0.0117							1547	0.01449
					1548	0.00346							1548	0.000938408							1548	0.01792							1548	0.04208							1548	0.01268							1548	0.01436
					1549	0.00549							1549	0.0011							1549	0.01763							1549	0.04207							1549	0.01185							1549	0.01393
					1550	0.00345							1550	0.000978009							1550	0.01733							1550	0.04207							1550	0.01164							1550	0.01417
[truncated: 39 more columns]

## Sheet: FigureS6
	AF2										AF3										AF11									AF14
	Wavelength (nm)	Normalized absorbance (exp.)		Wavelength (nm)	Normalized absorbance (calc.)		Wavelength (nm)	Normalized absorbance (stick)			Wavelength (nm)	Normalized absorbance (exp.)		Wavelength (nm)	Normalized absorbance (calc.)		Wavelength (nm)	Normalized absorbance (stick)			Wavelength (nm)	Normalized absorbance (exp.)		Wavelength (nm)	Normalized absorbance (calc.)		Wavelength (nm)	Normalized absorbance (stick)		Wavelength (nm)	Normalized absorbance (exp.)		Wavelength (nm)	Normalized absorbance (calc.)		Wavelength (nm)	Normalized absorbance (stick)
	1100	-0.00623		516.372	0.00135		879.826	1			1100	-0.00171		560.971	0.000403277		973.719	1			1100	0.02326		561.689	5.24717e-05		1020.05	0.77767		1300	0.00812		697.883	0.005		1117.01	1
	1095	-0.00459		518.944	0.00175		877.389	0.18602			1095	-0.000935933		566.171	0.000681904		971.387	0.25697			1095	0.02669		579.393	0.000275492		1018.01	1		1295	0.00841		703.609	0.00577		1113.8	0.0441
	1090	-0.0036		521.543	0.00226		874.164	0.01298			1090	0.000933764		571.473	0.00115		966.116	0.10933			1090	0.03444		604.031	0.000996593		1017.44	0.06097		1290	0.00928		707.868	0.00645		1112.95	0.33978
	1085	-0.00491		532.428	0.00482		872.082	0.04775			1085	0.00334		594.539	0.00382		963.821	0.0324			1085	0.04607		608.737	0.00124		1015.98	0.57129		1285	0.00972		711.786	0.00726		1112.43	0.53978
	1080	-0.0059		541.891	0.00661		871.74	0.04736			1080	0.00563		598.26	0.00439		963.708	0.02349			1080	0.06114		612.616	0.00155		1015.41	0.03205		1280	0.01044		715.35	0.00821		1111.28	0.03804
	1075	-0.0059		545.2	0.00733		871.116	0.0351			1075	0.00784		601.217	0.00502		963.27	0.03661			1075	0.08152		615.936	0.00195		1013.95	0.18893		1275	0.01044		718.549	0.00933		1109.77	0.03264
	1070	-0.00295		547.829	0.00807		868.727	0.01267			1070	0.01101		603.932	0.00578		961.425	0.01255			1070	0.10754		619.293	0.00251		1011.94	0.03928		1270	0.0116		721.777	0.01076		1109.25	0.03148
	1065	-0.00229		550.24	0.00895		863.825	0.4515			1065	0.01514		606.673	0.00678		960.989	0.01682			1065	0.13922		621.757	0.00304		1011.35	0.03602		1265	0.01349		724.625	0.01231		1108.93	0.06674
	1060	-0.000655308		552.429	0.00997		862.454	0.05026			1060	0.02223		608.884	0.00778		956.149	0.35818			1060	0.17743		624.241	0.00368		1009.35	0.02782		1260	0.0145		727.909	0.01442		1108.41	0.17591
	1055	0.00262		554.635	0.01124		861.476	0.08303			1055	0.0308		611.112	0.00898		953.902	0.08985			1055	0.22583		626.745	0.00445		1007.33	0.02986		1255	0.01668		731.222	0.01689		1107.89	0.14295
	1050	0.00262		556.363	0.01243		860.979	0.0926			1050	0.04359		613.357	0.01038		953.41	0.01723			1050	0.28508		629.269	0.00531		1005.6	0.02446		1250	0.01914		734.567	0.01964		1107.26	0.01959
	1045	0.00426		557.853	0.0136		858.645	0.01721			1045	0.05943		615.619	0.01196		950.172	0.0948			1045	0.35375		633.094	0.00676		1005.34	0.02864		1245	0.02277		741.778	0.02585		1105.25	0.02084
	1040	0.0036		559.35	0.01491		856.359	0.02257			1040	0.07903		619.044	0.0146		949.966	0.04806			1040	0.43238		644.187	0.01113		1004.71	0.08826		1240	0.02712		745.221	0.02864		1104.89	0.14311
	1035	0.00655		561.108	0.01662		856.029	0.02225			1035	0.10294		626.308	0.02046		948.822	0.03893			1035	0.51479		655.332	0.01512		1002.73	0.10461		1235	0.03132		748.697	0.0312		1104.42	0.03331
	1030	0.00885		562.877	0.01851		855.427	0.01715			1030	0.13229		629.858	0.02309		947.954	0.02322			1030	0.60018		658.786	0.01648		1000.76	0.05431		1230	0.03582		752.206	0.03347		1103.9	0.04461
	1025	0.01278		564.656	0.02057		855.316	0.08139			1025	0.1681		634.052	0.02588		947.749	0.01386			1025	0.68612		661.575	0.01775		996.803	0.08116		1225	0.04307		755.748	0.03546		1103.38	0.02475
	1020	0.01802		572.414	0.03011		853.013	0.01203			1020	0.21503		642.306	0.03086		946.079	0.01382			1020	0.7734		664.035	0.01907		994.854	0.10753		1220	0.05206		759.774	0.03743		1100.92	0.04514
	1015	0.01933		574.254	0.03221		849.434	0.09376			1015	0.27107		645.419	0.0329		940.289	0.16475			1015	0.85347		666.514	0.02066		993.288	0.02602		1215	0.0625		765.667	0.03998		1100.42	0.1546
	1010	0.02457		576.107	0.03416		848.395	0.09756			1010	0.33649		647.303	0.03428		939.214	0.06338			1010	0.91882		668.295	0.02199		992.913	0.06348		1210	0.07396		777.734	0.04474		1100.41	0.0762
	1005	0.0308		578.239	0.0362		847.162	0.01378			1005	0.42832		648.881	0.03556		938.118	0.03244			1005	0.96522		670.087	0.02353		991.352	0.03138		1205	0.08918		780.573	0.04602		1096.48	0.06304
	1000	0.03604		580.387	0.03804		847.073	0.02216			1000	0.53003		650.467	0.03698		937.047	0.01552			1000	0.99236		671.887	0.02528		987.926	0.06543		1200	0.10789		783.434	0.04754		1096.48	0.023
	995	0.04292		582.551	0.03971		846.129	0.01772			995	0.62833		651.741	0.03823		933.451	0.03235			995	1.00343		673.698	0.02728		987.163	0.07662		1195	0.12921		786.316	0.04942		1096.33	0.12401
	990	0.05242		588.032	0.04367		845.65	0.03841			990	0.71895		653.663	0.04034		933.252	0.01733			990	1		675.518	0.02954		986.012	0.07881		1190	0.15342		789.22	0.0518		1095.97	0.07581
	985	0.0616		590.811	0.04589		843.443	0.27095			985	0.80149		655.273	0.04234		933.207	0.01929			985	0.98527		676.982	0.03156		985.252	0.09339		1185	0.18315		791.656	0.05424		1095.97	0.0199
	980	0.07471		592.491	0.04743		841.203	0.057			980	0.87148		657.216	0.04506		932.098	0.20201			980	0.95692		678.82	0.03434		984.105	0.04175		1180	0.21621		794.108	0.05717		1093.06	0.10254
	975	0.08748		593.899	0.04887		840.186	0.03678			975	0.9266		658.844	0.04761		931.449	0.03595			975	0.92236		680.298	0.03679		983.348	0.05017		1175	0.2529		796.575	0.06063		1092.43	0.05103
	970	0.09961		595.313	0.0505		836.009	0.01282			970	0.96664		660.809	0.05107		929.965	0.05307			970	0.88382		681.782	0.03944		982.87	0.10374		1170	0.29292		799.057	0.06466		1092.07	0.02996
	965	0.11206		596.734	0.05233		834.51	0.04342			965	0.99032		662.456	0.05428		925.695	0.04086			965	0.84195		683.273	0.04228		981.285	0.03684		1165	0.3315		801.556	0.06928		1091.92	0.06937
	960	0.12975		598.448	0.05485		833.507	0.01342			960	1		664.111	0.05782		925.141	0.02054			960	0.80053		684.77	0.0453		980.975	0.12645		1160	0.37007		803.566	0.07342		1091.56	0.01811
	955	0.15007		599.884	0.05724		828.726	0.11745			955	0.99382		665.775	0.06167		923.918	0.05903			955	0.76055		686.651	0.04933		979.396	0.05341		1155	0.42749		805.586	0.07796		1089.54	0.07754
	950	0.17464		601.617	0.06051		827.626	0.05954			950	0.97972		667.112	0.06499		923.592	0.0228			950	0.72466		689.682	0.05625		979.088	0.06792		1150	0.5145		807.617	0.08288		1089.18	0.02537
	945	0.20413		603.068	0.06358		827.464	0.01285			945	0.95398		668.455	0.06851		918.345	0.01552			945	0.6921		696.212	0.07183		977.515	0.03465		1145	0.60296		809.658	0.08818		1088.68	0.05283
	940	0.231		604.819	0.0677		826.564	0.02448			940	0.92129		669.803	0.07222		916.015	0.07076			940	0.66275		698.937	0.07802		970.8	0.10374		1140	0.67343		811.709	0.09381		1088.05	0.02741
	935	0.25885		606.285	0.07153		826.106	0.02201			935	0.88245		671.497	0.07709		915.388	0.01238			935	0.64249		701.683	0.08378		969.02	0.02532		1135	0.73463		813.771	0.09975		1087.55	0.01903
	930	0.29063		607.759	0.07572		825.469	0.01216			930	0.84459		674.225	0.08531		913.956	0.01815			930	0.62787		703.262	0.08683		968.952	0.12934		1130	0.79046		815.844	0.10592		1085.68	0.01776
	925	0.32733		609.24	0.08028		825.367	0.0529			925	0.80685		680.447	0.10441		913.717	0.03409			925	0.62067		706.043	0.09167		967.178	0.03504		1125	0.84585		822.127	0.12505		1085.18	0.04028
	920	0.36861		610.43	0.08419		820.892	0.02114			920	0.76987		682.196	0.1095		910.538	0.01811			920	0.62166		707.642	0.09417		967.11	0.07134		1120	0.90067		824.773	0.13286		1080.35	0.02233
	915	0.41383		611.625	0.08833		816.577	0.03333			915	0.73867		683.602	0.11341		910.037	0.06031			915	0.62875		709.248	0.09647		965.276	0.02263		1115	0.94548		827.438	0.14029		1074.66	0.26006
	910	0.46461		612.825	0.09269		815.472	0.02585			910	0.71259		685.368	0.11803		909.835	0.01363			910	0.64426		710.861	0.0986		962.141	0.03639		1110	0.9781		829.581	0.14586		1070.91	0.07566
	905	0.52294		614.33	0.09842		814.515	0.02429			905	0.69235		686.788	0.12148		909.123	0.01391			905	0.66497		712.482	0.10058		960.325	0.049		1105	0.99637		832.277	0.15226		1070.42	0.13003
	900	0.58093		616.755	0.10812		813.452	0.02698			900	0.68001		688.214	0.12471		908.006	0.01425			900	0.68668		714.11	0.10244		958.516	0.02946		1100	1		833.903	0.15576		1066.7	0.03585
	895	0.64155		622.592	0.13214		813.116	0.04856			895	0.67509		689.646	0.1277		902.613	0.03072			895	0.70528		720.282	0.10899		952.021	0.02866		1095	0.99275		837.174	0.16195		1066.22	0.03174
	890	0.69561		624.146	0.13818		811.27	0.02299			890	0.67722		691.084	0.13045		901.475	0.03302			890	0.7178		722.363	0.11126		950.243	0.04349		1090	0.97477		839.92	0.16628		1063.45	0.03865
	885	0.74705		625.395	0.14278		809.949	0.03388			885	0.68841		692.528	0.13298		900.489	0.01224			885	0.72777		724.457	0.11372		948.472	0.02949		1085	0.94896		842.13	0.16921		1060.64	0.08796
	880	0.79685		626.964	0.14819		802.776	0.01381			880	0.70943		693.978	0.13529		898.27	0.01243			880	0.73353		726.562	0.11645		932.236	0.05361		1080	0.91604		844.909	0.17224		1059.3	0.04019
	875	0.83748		628.224	0.15219		801.064	0.04306			875	0.73537		695.435	0.13742		896.268	0.07103			875	0.73264		729.105	0.12023		930.531	0.06785		1075	0.87747		846.585	0.17374		1059.3	0.01907
	870	0.86566		629.49	0.15587		799.431	0.0219			870	0.75941		698	0.1408		894.716	0.02066			870	0.71503		731.238	0.1239		928.833	0.03809		1070	0.83425		848.831	0.17539		1056.98	0.02873
	865	0.89744		630.76	0.15922		798.889	0.04133			865	0.77829		703.188	0.14698		894.299	0.01493			865	0.68767		733.383	0.12815		912.416	0.02669		1065	0.79147		850.523	0.17639		1056.51	0.04857
	860	0.92726		632.036	0.16222		796.369	0.01404			860	0.79752		705.06	0.14927		893.958	0.01979			860	0.63938		735.108	0.13202		910.783	0.0339		1060	0.74826		852.79	0.17744		1055.52	0.03111
	855	0.98722		633.317	0.1649		795.352	0.01579			855	0.81994		706.942	0.15175		881.413	0.025			855	0.57559		737.276	0.13753		906.634	0.1161		1055	0.70592		855.641	0.17836		1055.19	0.01818
	850	0.97674		634.603	0.16727		794.58	0.15469			850	0.80167		708.835	0.1545		881.317	0.02202			850	0.53528		739.019	0.1425		905.022	0.15187		1050	0.66575		857.935	0.17887		1053.17	0.04277
	845	0.9728		636.218	0.16983		793.266	0.01403			845	0.77133		710.738	0.15761		877.012	0.03441			845	0.48588		741.21	0.14947		903.415	0.08843		1045	0.62718		864.31	0.17995		1052.49	0.02771
	840	0.96723		637.516	0.17162		792.592	0.02922			840	0.73382		712.652	0.16119		874.651	0.20496			840	0.44689		742.973	0.1557		901.814	0.02989		1040	0.59281		866.652	0.18051		1049.56	0.01785
	835	0.96134		639.146	0.17358		791.734	0.04358			835	0.68935		714.576	0.16534		872.778	0.05332			835	0.41057		744.743	0.16251		901.317	0.04938		1035	0.56192		868.417	0.18109		1049.23	0.02197
	830	0.95577		643.754	0.17843		787.778	0.01869			830	0.64155		716.123	0.16913		870.172	0.02092			830	0.38111		746.968	0.17187		899.724	0.06236		1030	0.53422		870.781	0.18218		1049.1	0.02483
	825	0.96101		645.749	0.18068		787.125	0.04051			825	0.59263		718.067	0.17454		868.54	0.0245			825	0.35796		748.758	0.18002		898.136	0.03492		1025	0.51102		873.159	0.18372		1044.45	0.01932
	820	0.95773		646.752	0.18195		785.675	0.01844			820	0.54692		720.022	0.18078		864.974	0.03536			820	0.33614		751.007	0.19104		893.771	0.07565		1020	0.4942		875.55	0.18582		1035.43	0.03391
	815	0.96232		647.757	0.18335		785.137	0.08422			815	0.50473		721.987	0.18791		862.373	0.07214			815	0.3182		752.817	0.2005		892.204	0.09923		1015	0.48318		877.954	0.18855		1032.54	0.04507
	810	0.9656		648.766	0.1849		783.196	0.01582			810	0.46476		723.568	0.19429		861.007	0.01402			810	0.30369		754.635	0.21049		890.642	0.05795		1010	0.47549		880.978	0.19301		1028.63	0.02206
	805	0.97608		650.454	0.1879		781.943	0.01303			805	0.4309		725.554	0.20314		860.553	0.0189			805	0.29328		756.461	0.22099		887.112	0.06147		1005	0.47187		882.802	0.19629		1022.42	0.02234
	800	0.98853		651.471	0.18999		781.506	0.06978			800	0.40183		727.55	0.21295		860.514	0.0735			800	0.28098		758.757	0.23475		885.568	0.08041		1000	0.47216		884.634	0.20006		1014.52	0.05383
	795	0.99869		652.491	0.19232		781.137	0.04765			795	0.37848		729.156	0.22152		859.973	0.03448			795	0.26969		762.46	0.25794		884.03	0.04681		995	0.47651		886.474	0.20435		1010.74	0.02783
	790	1		654.198	0.19681		779.934	0.04726			790	0.35823		731.173	0.2331		858.703	0.01867			790	0.2585		770.449	0.30896		883.711	0.02582		990	0.48434		889.558	0.21269		987.904	0.09501
	785	0.99607		655.915	0.20214		779.583	0.01303			785	0.34336		732.796	0.24305		857.938	0.02767			785	0.2441		772.831	0.32334		883.229	0.03729		985	0.49463		892.663	0.22258		984.738	0.03239
	780	0.98919		657.64	0.2084		779.176	0.01536			780	0.33111		734.425	0.25361		857.387	0.04914			780	0.22716		774.747	0.33427		881.699	0.04816		980	0.50479		895.791	0.23406		984.328	0.04836
	775	0.97444		659.723	0.21722		778.753	0.0198			775	0.31809		736.062	0.26475		855.693	0.02031			775	0.208		777.155	0.34698		880.174	0.02764		975	0.51421		898.94	0.24717		979.092	0.0442
	770	0.9479		660.769	0.2222		777.329	0.19746			770	0.30311		738.119	0.27943		855.589	0.01243			770	0.18662		779.092	0.35621		876.061	0.075		970	0.52161		902.112	0.26192		975.581	0.02385
	765	0.91678		662.871	0.23333		775.426	0.03698			765	0.28688		739.773	0.29171		854.788	0.1089			765	0.16646		781.04	0.36447		874.555	0.09634		965	0.52509		906.592	0.28533		973.657	0.03407
	760	0.88761		664.28	0.24164		774.535	0.01238			760	0.26818		741.435	0.3044		853.001	0.02795			760	0.1493		782.997	0.37169		873.055	0.05499		960	0.52654		909.819	0.30404		970.848	0.02094
	755	0.85682		665.695	0.25064		774.294	0.01789			755	0.24674		749.008	0.3631		851.971	0.02237			755	0.13069		784.471	0.37637					955	0.52088		913.069	0.32442		970.185	0.01819
	750	0.81782		667.117	0.26035		772.37	0.03706			750	0.22426		751.14	0.37857		851.153	0.01231			750	0.11363		786.445	0.38164					950	0.51044		916.343	0.34646		965.481	0.01692
	745	0.78178		668.902	0.27346		770.791	0.01183			745	0.2015		752.855	0.39023		848.636	0.02546			745	0.09913		788.429	0.3858					945	0.49507		919.641	0.37014		962.627	0.0499
	740	0.74476		670.336	0.2847		769.872	0.08596			740	0.17928		754.146	0.39845		847.707	0.03389			740	0.08739		790.423	0.38892					940	0.47578		922.296	0.39018		961.009	0.03968
	735	0.71298		671.777	0.2966		769.708	0.01536			735	0.15854		756.742	0.41328		846.837	0.01302			735	0.07731		791.926	0.39062					935	0.45215		925.638	0.41645		959.623	0.01658
	730	0.67726		673.225	0.30912		768.855	0.01506			730	0.13916		758.047	0.4198		846.471	0.05712			730	0.06767		793.938	0.39217					930	0.42532		929.004	0.44376		959.234	0.02681
	725	0.64548		675.042	0.32557		768.499	0.0216			725	0.12182		759.794	0.42748		846.34	0.04776			725	0.05948		796.467	0.39316					925	0.3969		935.125	0.49382		957.627	0.02133
	720	0.61533		676.504	0.33931		768.006	0.01612			720	0.1073		761.55	0.43397		844.719	0.01694			720	0.05239		798.502	0.39344					920	0.36891		938.561	0.52081		954.71	0.02498
	715	0.58191		677.971	0.35346		767.334	0.02059			715	0.09493		762.872	0.43805		843.811	0.01712			715	0.04607		802.604	0.39348					915	0.34121		942.023	0.54605		950.11	0.02868
	710	0.55603		684.281	0.41504		764.812	0.08743			710	0.08346		764.199	0.44146		841.295	0.03799			710	0.04076		804.153	0.3936					910	0.3141		944.811	0.56429		949.788	0.03518
	705	0.52621		686.159	0.43221		764.786	0.04302			705	0.07438		765.975	0.44499		841.075	0.04184			705	0.03422		805.708	0.39391					905	0.28901		946.913	0.5765		946.486	0.01804
	700	0.4941		687.669	0.44511		762.97	0.01619			700	0.06577		767.313	0.4469		833.244	0.0193			700	0.02913		807.269	0.39449					900	0.26653		949.73	0.59043
	695	0.46363		688.806	0.45417		762.58	0.01869			695	0.05763		768.656	0.44823		833.117	0.01657			695	0.02437		808.836	0.39543					895	0.24594		951.855	0.59888
	690	0.43283		690.327	0.46524		762.149	0.01232			690	0.04974		770.454	0.44917		829.736	0.01323			690	0.01927		810.409	0.39679					890	0.2268		953.988	0.60546
	685	0.40105		692.239	0.47725		758.134	0.01585			685	0.04275		771.808	0.44931		829.063	0.01814			685	0.01407		811.988	0.39864					885	0.21128		956.132	0.61005
	680	0.36927		693.776	0.48525		757.593	0.03711			680	0.03593		774.076	0.44869		828.019	0.01468			680	0.01008		814.634	0.40298					880	0.19968		958.285	0.61258
	675	0.3401		695.706	0.49312		756.034	0.02093			675	0.02954		776.357	0.44726		822.725	0.02135			675	0.0062		816.23	0.40642					875	0.18997		960.448	0.61302
	670	0.31094		697.258	0.4977		753.509	0.01863			670	0.02401		780.036	0.44433		811.925	0.01365			670	0.00343		817.832	0.41055					870	0.18155		962.621	0.61136
	665	0.28375		698.427	0.50015		752.692	0.01852			665	0.01854		781.425	0.44334		794.228	0.02015			665	0.000664525		819.441	0.41542					865	0.17387		964.804	0.60768
	660	0.25754		699.6	0.50179		752.666	0.01864			660	0.01386		782.819	0.44254		784.138	0.0128			660	-0.00133		821.055	0.42104					860	0.16212		966.997	0.60205
	655	0.23394		701.17	0.5028		752.325	0.01299			655	0.00976		784.218	0.44203		777.891	0.02099			655	-0.0021		822.676	0.42744					855	0.14748		969.937	0.59176
	650	0.21298		702.352	0.50273		751.208	0.01229			650	0.00602		785.622	0.44191		771.03	0.01327			650	-0.0041		824.304	0.43465					850	0.14414		972.895	0.57869
	645	0.19135		703.537	0.50203		748.791	0.05083			645	0.00289		787.032	0.44226						645	-0.00587		825.938	0.44266					845	0.13646		975.871	0.56336
	640	0.17169		704.727	0.50078		741.87	0.02088			640	0.000665889		788.446	0.44316						640	-0.00687		827.578	0.45149					840	0.13414		978.865	0.5464
	635	0.154		706.72	0.49769		737.17	0.02157			635	-0.00141		789.866	0.44468						635	-0.0082		829.776	0.4645					835	0.12413		985.672	0.50585
	630	0.1386		708.723	0.4937		724.393	0.01276			630	-0.00338		791.291	0.44687						630	-0.00941		831.432	0.47517					830	0.11833		987.962	0.4927
	625	0.12123		711.952	0.4866		710.027	0.02926			625	-0.00528		792.722	0.44982						625	-0.01008		833.65	0.49054					825	0.10818		991.032	0.47629
	620	0.1078		713.171	0.48405		703.801	0.01604			620	-0.00713		794.157	0.45354						620	-0.01074		835.321	0.50292					820	0.09933		993.347	0.46519
	615	0.09273		714.394	0.48174		702.478	0.01582			615	-0.00853		795.598	0.45808						615	-0.01108		837.56	0.52046					815	0.08802		996.451	0.45241
	610	0.08191		715.621	0.47977		699.57	0.01294			610	-0.00986		797.045	0.46349						610	-0.01152		839.811	0.53914					810	0.08019		999.575	0.4424
	605	0.07045		716.852	0.47824		696.221	0.01783			605	-0.01102		798.497	0.46979						605	-0.01174		842.074	0.55891					805	0.07236		1001.93	0.43692
	600	0.05963		718.087	0.47725		690.233	0.01449			600	-0.01146		799.954	0.47697						600	-0.01163		844.349	0.57971					800	0.06526		1004.3	0.43328
	595	0.05046		719.327	0.47689									802.395	0.49097									846.636	0.60153					795	0.06148		1006.68	0.43153
	590	0.04194		720.571	0.47726									803.867	0.50059									849.513	0.63019					790	0.05597		1009.07	0.43168
	585	0.03342		721.819	0.47841									805.344	0.5111									851.829	0.65421					785	0.05162		1011.47	0.43369
	580	0.02654		723.072	0.48041									807.323	0.52649									854.157	0.67913					780	0.04727		1013.07	0.43603
	575	0.02064		724.329	0.48331									808.813	0.53902									856.498	0.70487					775	0.04394		1015.49	0.441
	570	0.01606		725.59	0.48716									810.31	0.55235									865.992	0.81091					770	0.04176		1017.12	0.44523
	565	0.01048		726.856	0.492									811.811	0.56644									868.399	0.83603					765	0.03828		1019.56	0.45289
	560	0.00754		728.126	0.49783									813.823	0.58636									870.819	0.85941					760	0.03509		1022.01	0.462
	555	0.00262		729.401	0.50468									815.844	0.60746									873.252	0.88034					755	0.03321		1023.65	0.46882
	550	-0.00197		730.68	0.51254									817.876	0.62966									875.699	0.89814					750	0.03176		1025.3	0.47624
				732.392	0.52461									819.919	0.65286									878.16	0.91219					745	0.02915		1026.95	0.48414
				733.682	0.53486									822.486	0.68318									880.015	0.91994					740	0.02813		1028.6	0.49258
				734.976	0.54608									826.629	0.73423									881.877	0.92509					735	0.02697		1031.94	0.51075
				736.709	0.56254									835.044	0.84032									883.748	0.92751					730	0.02509		1035.29	0.53053
				738.45	0.58062									837.176	0.86562									885.626	0.92712					725	0.02262		1038.66	0.55174
				739.761	0.5952									839.318	0.88936									887.513	0.92387					720	0.02262		1042.06	0.57424
				741.516	0.61591									840.933	0.90573									889.407	0.91778					715	0.02291		1046.34	0.60404
				743.28	0.63797									843.095	0.92507									891.31	0.90894					710	0.02277		1050.65	0.63567
				744.608	0.65534									845.268	0.94093									893.859	0.8931					705	0.02436		1054.13	0.66239
				746.387	0.67952									847.454	0.9527									895.781	0.87842					700	0.02596		1058.51	0.69772
				748.174	0.70477									849.1	0.95852									899.002	0.8494								1062.04	0.72768
				749.969	0.73096									850.753	0.96158									902.246	0.81601								1065.59	0.75925
				753.132	0.77866									852.413	0.96177									909.467	0.73631								1069.17	0.79236
				759.539	0.87687									854.079	0.95903									912.122	0.70849								1079.14	0.88786
				761.853	0.91041									855.752	0.9534									914.123	0.68903								1081.89	0.91317
				763.249	0.92937									857.993	0.94151									916.805	0.66561								1084.65	0.93694
				765.118	0.95269									859.682	0.92951									920.179	0.64134								1086.5	0.95152
				767.467	0.97757									862.512	0.90423									922.897	0.62642								1088.36	0.96475
				769.356	0.99313									865.361	0.87344									924.946	0.61798								1091.16	0.98142
				770.779	1.00179									867.079	0.85292									927.003	0.61187								1093.03	0.98996
				772.208	1.00758									868.805	0.83129									929.07	0.60802								1094.91	0.9961
				773.641	1.0103									875.193	0.74833									931.147	0.60633								1096.8	0.99954
				775.081	1.00978									878.128	0.71219									933.232	0.60664								1098.69	1.00001
				776.525	1.00598									879.899	0.69199									935.327	0.60877								1100.59	0.99728
				777.975	0.99887									882.272	0.66739									936.729	0.61113								1102.5	0.99113
				779.43	0.98856									885.256	0.6413									938.84	0.61593								1104.41	0.98143
				780.891	0.97516									887.057	0.62851									940.252	0.61993								1106.33	0.96807
				783.338	0.94666									888.865	0.61801									941.669	0.62453								1109.22	0.94111
				785.306	0.91915									890.074	0.61231									943.802	0.63245								1111.16	0.91858
				787.285	0.88837									891.287	0.6077									945.229	0.63837								1113.1	0.89255
				789.273	0.85532									892.504	0.60416									946.661	0.64471								1115.05	0.8632
				794.794	0.76093									893.723	0.60165									949.537	0.65865								1117.01	0.83079
				796.313	0.73619									894.947	0.60017									952.431	0.67407								1118.97	0.79563
				797.837	0.71259									896.173	0.59968									954.613	0.68646								1120.94	0.75807
				799.368	0.69044									897.403	0.60016									956.805	0.69944								1124.91	0.67738
				800.904	0.67003									898.637	0.60155									961.22	0.72673								1133.93	0.48498
				802.447	0.65163									899.874	0.60385									969.42	0.77907								1136.97	0.42276
				803.479	0.64056									901.736	0.60884									976.997	0.8279								1141.05	0.34475
				805.031	0.62588									903.605	0.61554									980.061	0.84825								1143.1	0.30851
				806.069	0.61743									904.856	0.62087									983.144	0.86943								1145.16	0.2744
				807.632	0.60683									906.74	0.63011									986.247	0.89156								1147.22	0.24255
				808.677	0.60116									908.631	0.64073									994.09	0.94881								1149.3	0.21307
				809.724	0.59665									909.896	0.64842									996.468	0.9648								1151.38	0.186
				810.775	0.5932									911.165	0.65656									998.059	0.97449								1153.46	0.16136
				811.828	0.59083									913.075	0.66956									999.655	0.98308								1155.56	0.13909
				812.884	0.58952									915.634	0.6881									1001.26	0.99026								1157.66	0.11913
				813.942	0.58925									918.209	0.70774									1002.86	0.99569								1159.78	0.10138
				815.004	0.58996									920.798	0.72813									1004.48	0.99905								1162.96	0.07864
				816.068	0.59164									935.98	0.84945									1006.09	1								1165.09	0.06585
				817.135	0.59422									946.847	0.93633									1007.71	0.99824								1168.3	0.04984
				818.204	0.59766									948.913	0.95197									1009.34	0.99347								1170.45	0.04106
				819.814	0.60431									950.296	0.96184									1010.97	0.98545								1173.69	0.03032
				820.891	0.60966									951.683	0.97107									1012.61	0.97398								1176.95	0.02206
				821.971	0.61572									953.074	0.97944									1015.08	0.95003								1180.23	0.01582
				823.595	0.62608									954.469	0.98674									1016.73	0.92949								1183.52	0.01117
				825.227	0.63764									955.868	0.99271									1018.39	0.90533								1186.84	0.00777
				827.412	0.65478									957.271	0.99709									1020.05	0.87767								1190.17	0.00532
				829.058	0.66872									958.679	0.99963									1021.72	0.84671								1192.4	0.0041
				830.711	0.68345									960.091	1.00003									1023.39	0.8127								1194.64	0.00313
				832.37	0.69885									961.507	0.99806									1025.07	0.77597								1196.89	0.00238
				834.593	0.72019									962.928	0.99347									1026.75	0.73692								1199.15	0.00179
				837.389	0.7478									964.352	0.98605									1030.14	0.65359								1201.42	0.00134
				840.768	0.78178									965.781	0.9756									1036.11	0.50088								1204.84	0.000850313
				852.233	0.8976									967.215	0.962									1039.56	0.41611								1210.57	0.00038399
				855.148	0.92611									968.652	0.94515									1043.03	0.33717								1218.7	8.00692e-05
				856.907	0.94249									970.094	0.92502									1045.65	0.28319								1223.39	0
				858.673	0.95791									972.266	0.88877									1047.4	0.25008
				859.854	0.96742									973.719	0.86071									1049.16	0.21941
				861.038	0.97611									975.177	0.82973									1050.92	0.19125
				862.226	0.98378									976.639	0.79609									1052.69	0.16562
				863.417	0.99024									978.84	0.74127									1054.47	0.14248
				864.612	0.99526									981.791	0.66194									1056.25	0.12177
				865.81	0.9986									987.748	0.49422									1058.04	0.10338
				867.011	1.00002									990.754	0.41251									1060.73	0.07986
				868.215	0.9993									993.779	0.33613									1062.54	0.06667
				869.423	0.99621									995.299	0.30064									1064.35	0.05529
				870.634	0.99053									996.823	0.26724									1066.16	0.04554
				871.848	0.98207									998.352	0.23606									1068.9	0.03362
				873.066	0.9707									999.886	0.2072									1071.65	0.02444
				874.9	0.94791									1001.42	0.18071									1074.41	0.0175
				876.74	0.9181									1002.97	0.1566									1077.19	0.01234
				877.972	0.89435									1004.52	0.13482									1079.98	0.00856
				879.207	0.86759									1006.07	0.11533									1082.78	0.00585
				880.446	0.83798									1007.63	0.09802									1084.66	0.0045
				881.688	0.80571									1009.97	0.07585									1086.55	0.00344
				882.933	0.77104									1011.55	0.0634									1088.44	0.00261
				884.182	0.73427									1013.12	0.05264									1090.34	0.00196
				886.691	0.65584									1014.7	0.04342									1092.25	0.00147
				891.752	0.49045									1017.08	0.03213									1095.12	0.000932859
				894.304	0.40987									1019.47	0.02341									1098	0.000585182
				896.87	0.33448									1021.88	0.0168									1100.9	0.000358805
				898.805	0.28262									1024.29	0.01186									1109.7	0
				900.099	0.25065									1026.72	0.00826									1135.92	0
				901.398	0.2209									1029.16	0.00566
				902.699	0.19346									1030.79	0.00436
				904.005	0.16832									1032.43	0.00332
				905.315	0.14554									1034.07	0.00252
				906.628	0.12502									1035.72	0.00191
				907.945	0.10671									1037.37	0.00143
				909.928	0.0831									1039.86	0.000912853
				911.254	0.06976									1044.04	0.00041189
				913.252	0.053									1051.64	0
				914.588	0.04376									1074.27	0
				916.6	0.03242
				918.621	0.02366
				920.651	0.017
				922.689	0.01204
				924.737	0.00838
				926.107	0.00653
				927.482	0.00502
				929.551	0.00338
				930.935	0.00257
				932.324	0.00195
				933.717	0.00146
				935.814	0.000934139
				939.33	0.000426543
				945.011	0.0001038
				964.703	0

## Sheet: FigureS20
	AF1				AF2				AF3				AF4				AF5				AF6				AF7				AF8				AF9				AF10				AF11				AF12				AF13
	Distance (Å)	NICS(1)zz (ppm)			Distance (Å)	NICS(1)zz (ppm)			Distance (Å)	NICS(1)zz (ppm)			Distance (Å)	NICS(1)zz (ppm)			Distance (Å)	NICS(1)zz (ppm)			Distance (Å)	NICS(1)zz (ppm)			Distance (Å)	NICS(1)zz (ppm)			Distance (Å)	NICS(1)zz (ppm)			Distance (Å)	NICS(1)zz (ppm)			Distance (Å)	NICS(1)zz (ppm)			Distance (Å)	NICS(1)zz (ppm)			Distance (Å)	NICS(1)zz (ppm)			Distance (Å)
		S0	S1			S0	S1			S0	S1			S0	S1			S0	S1			S0	S1			S0	S1			S0	S1			S0	S1			S0	S1			S0	S1			S0	S1
	0	-15.1015	-21.3492		0	-16.0944	-21.6431		0	-15.4434	-21.0084		0	-13.8046	-19.1882		0	-15.5601	-20.5836		0	-15.6556	-20.461		0	-15.6556	-20.461		0	-12.1956	-17.0802		0	-15.7288	-20.3331		0	-15.3298	-20.3753		0	-15.086	-20.0872		0	-14.3457	-19.8962		0
	0.1	-14.7392	-23.1303		0.1	-15.6199	-22.8086		0.1	-15.0235	-22.4535		0.1	-13.3437	-20.1162		0.1	-15.1729	-21.8813		0.1	-15.3043	-21.8106		0.1	-15.3043	-21.8106		0.1	-11.6312	-18.8484		0.1	-15.4314	-21.5219		0.1	-14.9304	-21.7015		0.1	-14.6365	-21.3022		0.1	-13.9264	-21.4629		0.1
	0.2	-13.9789	-22.7439		0.2	-14.1776	-23.7387		0.2	-14.9003	-20.9662		0.2	-11.6783	-21.9509		0.2	-17.7608	-		0.2	-14.9128	-20.8321		0.2	-14.9128	-20.8321		0.2	-10.6915	-19.1665		0.2	-14.3958	-21.4246		0.2	-15.1922	-18.8298		0.2	-13.5189	-21.535		0.2	-12.9476	-21.7152		0.2
	0.3	-11.6732	-25.0167		0.3	-12.4781	-23.8734		0.3	-11.6953	-23.4649		0.3	-10.6368	-21.1444		0.3	-11.9195	-22.6797		0.3	-12.2545	-22.6986		0.3	-12.2545	-22.6986		0.3	-9.5587	-19.0968		0.3	-12.5372	-22.2727		0.3	-11.7361	-22.4444		0.3	-11.56	-21.8634		0.3	-10.8242	-22.7729		0.3
	0.4	-9.3814	-24.9334		0.4	-10.2173	-23.5005		0.4	-9.27	-22.945		0.4	-8.1369	-21.2586		0.4	-9.4744	-22.0781		0.4	-10.0082	-22.1649		0.4	-10.0082	-22.1649		0.4	-8.07	-19.038		0.4	-10.329	-21.6512		0.4	-9.3847	-21.8499		0.4	-9.2979	-21.2804		0.4	-8.5655	-22.4398		0.4
	0.5	-6.8152	-24.4548		0.5	-6.9981	-23.068		0.5	-6.6814	-22.1063		0.5	-6.5494	-20.2008		0.5	-7.0796	-21.129		0.5	-7.5078	-21.2803		0.5	-7.5078	-21.2803		0.5	-6.3372	-18.4337		0.5	-7.8589	-20.8177		0.5	-6.9328	-20.9436		0.5	-6.7098	-20.4499		0.5	-5.9246	-21.8536		0.5
	0.6	-4.1024	-22.7962		0.6	-5.2686	-21.1399		0.6	-4.0618	-20.2846		0.6	-5.26	-19.4017		0.6	-4.5181	-19.2208		0.6	-4.8978	-19.4837		0.6	-4.8978	-19.4837		0.6	-4.7968	-17.8715		0.6	-5.5347	-18.7192		0.6	-4.435	-19.0753		0.6	-4.0501	-18.3483		0.6	-3.4373	-20.0966		0.6
	0.7	-2.3803	-22.1136		0.7	-3.2744	-20.3363		0.7	-2.0397	-19.4768		0.7	-2.7859	-18.5344		0.7	-2.433	-18.448		0.7	-3.1011	-18.5871		0.7	-3.1011	-18.5871		0.7	-3.4309	-17.237		0.7	-3.4979	-18.0739		0.7	-2.419	-18.2892		0.7	-2.5221	-17.7001		0.7	-1.6627	-19.3554		0.7
	0.8	-1.213	-20.6548		0.8	-2.0087	-19.0059		0.8	-0.9265	-18.118		0.8	-1.6202	-17.4758		0.8	-1.3914	-17.16		0.8	-1.9419	-17.1934		0.8	-1.9419	-17.1934		0.8	-1.1823	-17.0873		0.8	-2.3586	-16.7575		0.8	-1.3017	-16.956		0.8	-1.4885	-16.3582		0.8	-0.5553	-18.0091		0.8
	0.9	0.8808	-19.6237		0.9	-0.324	-17.9018		0.9	1.2539	-16.8927		0.9	-0.5544	-16.7883		0.9	0.9718	-15.8305		0.9	0.1151	-15.9758		0.9	0.1151	-15.9758		0.9	-1.1731	-15.774		0.9	-0.3374	-15.4331		0.9	0.8841	-15.7062		0.9	0.6109	-15.1471		0.9	1.5102	-16.8553		0.9
	1	1.6097	-18.8355		1	0.6205	-17.0685		1	1.9249	-16.1718		1	0.2146	-15.8713		1	1.5692	-15.136		1	0.8598	-15.2059		1	0.8598	-15.2059		1	-0.5302	-15.2927		1	0.5094	-14.6819		1	1.5404	-15.0154		1	1.3658	-14.3521		1	2.2268	-16.0925		1
	1.1	1.9214	-18.0281		1.1	0.7484	-16.1013		1.1	2.219	-15.4728		1.1	0.2918	-15.2281		1.1	1.9086	-14.4413		1.1	1.1655	-14.4692		1.1	1.1655	-14.4692		1.1	-0.3348	-14.9566		1.1	0.8004	-13.9292		1.1	1.8816	-14.304		1.1	1.6561	-13.7184		1.1	2.5339	-15.3913		1.1
	1.2	1.9567	-17.7839		1.2	0.5925	-15.4405		1.2	2.2813	-15.2832		1.2	0.7498	-15.2177		1.2	2.0667	-14.2281		1.2	1.2281	-14.2472		1.2	1.2281	-14.2472		1.2	0.3005	-15.1463		1.2	1.2055	-13.6743		1.2	2.0884	-14.136		1.2	1.8036	-13.507		1.2	2.6015	-15.1398		1.2
	1.3	1.4149	-17.9231		1.3	0.4827	-16.343		1.3	1.6566	-15.5073		1.3	-0.1338	-15.3454		1.3	1.5472	-14.4107		1.3	0.7283	-14.4422		1.3	0.7283	-14.4422		1.3	-1.1179	-15.0784		1.3	0.6614	-13.8802		1.3	1.5096	-14.2823		1.3	1.3908	-13.6383		1.3	2.0726	-15.2834		1.3
	1.4	0.5676	-18.2106		1.4	-0.3855	-16.6703		1.4	0.766	-15.9118		1.4	-1.0284	-15.7275		1.4	0.7015	-14.792		1.4	-0.095	-14.8161		1.4	-0.095	-14.8161		1.4	-1.8329	-15.4751		1.4	-0.1662	-14.2329		1.4	0.7188	-14.6501		1.4	0.1929	-14.4112		1.4	1.2234	-15.6629		1.4
	1.5	-0.6942	-18.7823		1.5	-1.634	-17.3797		1.5	-0.5859	-16.6071		1.5	-2.3634	-16.4453		1.5	-0.5118	-15.4016		1.5	-1.3411	-15.4969		1.5	-1.3411	-15.4969		1.5	-3.3124	-16.388		1.5	-1.3444	-14.8948		1.5	-0.5951	-15.3393		1.5	-0.6371	-14.4497		1.5	-0.0353	-16.2153		1.5
	1.6	-3.0201	-20.2009		1.6	-3.7411	-18.7421		1.6	-3.0188	-18.2815		1.6	-4.4445	-18.1008		1.6	-2.9813	-17.1512		1.6	-3.5786	-16.9888		1.6	-3.5786	-16.9888		1.6	-4.7357	-17.4943		1.6	-3.5392	-16.4884		1.6	-2.8138	-16.9058		1.6	-3.3266	-16.6235		1.6	-2.4187	-17.829		1.6
	1.7	-4.674	-21.2884		1.7	-5.3905	-19.8842		1.7	-4.7142	-19.432		1.7	-5.8598	-18.9988		1.7	-4.5529	-18.1897		1.7	-5.2465	-18.1698		1.7	-5.2465	-18.1698		1.7	-6.2402	-18.665		1.7	-5.0957	-17.5113		1.7	-4.4557	-17.9962		1.7	-4.6908	-17.4094		1.7	-4.0255	-18.9164		1.7
	1.8	-6.3852	-23.1212		1.8	-7.0788	-21.6445		1.8	-6.4015	-21.2157		1.8	-7.1065	-20.4084		1.8	-6.1252	-19.8099		1.8	-6.941	-20.0087		1.8	-6.941	-20.0087		1.8	-7.5519	-20.418		1.8	-6.5078	-19.0374		1.8	-5.9679	-19.6592		1.8	-6.0299	-18.8672		1.8	-5.6436	-20.6433		1.8
	1.9	-8.4368	-24.9427		1.9	-9.069	-23.3851		1.9	-8.6248	-23.331		1.9	-9.1677	-22.5979		1.9	-8.4617	-22.045		1.9	-9.0161	-21.8659		1.9	-9.0161	-21.8659		1.9	-9.2527	-21.35		1.9	-8.8542	-21.2144		1.9	-8.1973	-21.7375		1.9	-8.4547	-21.4227		1.9	-7.7843	-22.6916		1.9
	2	-9.5631	-27.4562		2	-10.2573	-25.747		2	-9.9034	-25.6175		2	-10.0425	-24.6164		2	-9.8147	-24.1308		2	-10.247	-24.2644		2	-10.247	-24.2644		2	-9.5749	-24.0044		2	-10.184	-23.2709		2	-9.4104	-23.9301		2	-9.7448	-23.3209		2	-8.931	-24.964		2
	2.1	-10.2592	-29.4048		2.1	-10.9534	-27.537		2.1	-10.536	-27.7034		2.1	-10.1229	-26.6115		2.1	-10.5205	-26.2417		2.1	-10.9893	-26.1284		2.1	-10.9893	-26.1284		2.1	-9.3414	-25.639		2.1	-10.8447	-25.2974		2.1	-9.9723	-25.9804		2.1	-10.1803	-25.6056		2.1	-9.5439	-26.9848		2.1
	2.2	-7.3489	-32.8261		2.2	-9.4581	-29.7381		2.2	-7.4004	-30.9819		2.2	-6.7454	-29.1166		2.2	-6.5358	-30.2703		2.2	-8.4505	-28.9286		2.2	-8.4505	-28.9286		2.2	-8.5358	-26.9401		2.2	-9.0853	-27.8097		2.2	-7.9371	-28.601		2.2	-4.9852	-29.3868		2.2	-5.7012	-30.4599		2.2
	2.3	-7.7311	-32.9892		2.3	-8.8606	-30.432		2.3	-8.0316	-30.8835		2.3	-6.8267	-29.3467		2.3	-8.4809	-29.2555		2.3	-8.8377	-29.1705		2.3	-8.8377	-29.1705		2.3	-6.2038	-27.9204		2.3	-9.012	-28.1257		2.3	-7.6525	-28.9984		2.3	-7.7858	-28.5968		2.3	-6.9569	-30.1627		2.3
	2.4	-4.6037	-33.8915		2.4	-6.1764	-30.9476		2.4	-5.3444	-31.4506		2.4	-4.0293	-29.7678		2.4	-6.2645	-29.7377		2.4	-6.013	-29.7043		2.4	-6.013	-29.7043		2.4	-2.9711	-28.3207		2.4	-6.9176	-28.5529		2.4	-5.18	-29.5225		2.4	-5.531	-29.0834		2.4	-4.132	-30.7611		2.4
	2.5	-0.8553	-34.3048		2.5	-2.7609	-30.9973		2.5	-1.0132	-31.5798		2.5	0.2101	-29.7049		2.5	-1.9222	-29.7616		2.5	-2.4448	-29.7592		2.5	-2.4448	-29.7592		2.5	-0.1123	-28.256		2.5	-3.0845	-28.5029		2.5	-1.1291	-29.5978		2.5	-0.7629	-29.0353		2.5	0.0731	-30.9001		2.5
	2.6	-2.9936	-34.0904		2.6	-1.2687	-30.7045		2.6	-1.7531	-31.3374		2.6	3.3634	-29.1334		2.6	-2.6638	-29.5422		2.6	-3.7328	-29.7432		2.6	-3.7328	-29.7432		2.6	6.0844	-27.4885		2.6	-2.14	-28.1031		2.6	-0.2253	-29.2644		2.6	-0.5749	-28.6608		2.6	-1.3945	-30.7411		2.6
	2.7	10.0178	-33.3568		2.7	7.4871	-29.2471		2.7	10.4116	-29.7942		2.7	11.5715	-27.7725		2.7	9.0107	-27.7015		2.7	7.9555	-27.9151		2.7	7.9555	-27.9151		2.7	10.7168	-26.5501		2.7	7.1573	-26.366		2.7	9.8137	-27.7239		2.7	10.5905	-26.813		2.7	11.3339	-29.1922		2.7
	2.8	16.3519	-32.324		2.8	13.321	-27.8045		2.8	16.3387	-28.3315		2.8	17.2797	-26.3674		2.8	14.2195	-26.1754		2.8	13.9695	-26.4128		2.8	13.9695	-26.4128		2.8	21.2767	-24.8954		2.8	12.1733	-24.788		2.8	15.3692	-26.2287		2.8	15.369	-25.336		2.8	17.3748	-27.7849		2.8
	2.9	21.0094	-31.1607		2.9	17.9032	-26.4346		2.9	21.4566	-26.8714		2.9	23.351	-24.8894		2.9	19.296	-24.5988		2.9	18.5062	-24.9556		2.9	18.5062	-24.9556		2.9	23.9488	-23.8788		2.9	17.2587	-23.1733		2.9	20.5598	-24.7324		2.9	21.0197	-23.5798		2.9	22.4206	-26.3515		2.9
	3	26.7164	-29.2974		3	22.5825	-23.9902		3	25.709	-24.7036		3	27.8316	-22.4603		3	23.0633	-22.5685		3	23.6104	-22.61		3	23.6104	-22.61		3	24.4967	-22.6439		3	20.2327	-20.9967		3	23.9898	-22.4706		3	25.3801	-21.6341		3	27.2048	-24.2974		3
	3.1	29.7337	-28.8637		3.1	26.0063	-23.6938		3.1	30.4606	-23.9714		3.1	31.335	-22.1915		3.1	27.9455	-21.5134		3.1	26.9321	-22.0745		3.1	26.9321	-22.0745		3.1	29.5863	-21.5585		3.1	25.313	-20.0379		3.1	29.054	-21.7381		3.1	29.6103	-20.3954		3.1	31.345	-23.5669		3.1
	3.2	30.8784	-27.9722		3.2	27.1751	-22.8108		3.2	31.7743	-23.0153		3.2	32.6436	-21.3191		3.2	29.297	-20.5447		3.2	28.0382	-21.1303		3.2	28.0382	-21.1303		3.2	30.9515	-20.8807		3.2	26.5747	-19.0706		3.2	30.317	-20.773		3.2	31.2854	-19.3507		3.2	32.6374	-22.6481		3.2
	3.3	34.3511	-27.6181		3.3	30.2415	-22.2238		3.3	35.3611	-22.3623		3.3	35.9946	-20.7415		3.3	32.6822	-19.7716		3.3	31.3807	-20.5309		3.3	31.3807	-20.5309		3.3	32.9492	-20.5636		3.3	29.7744	-18.199		3.3	33.7352	-19.9809		3.3	34.5105	-18.5917		3.3	36.2764	-22.0384		3.3
	3.4	34.8649	-27.7419		3.4	30.8017	-22.3627		3.4	35.8504	-22.5035		3.4	36.5893	-20.9325		3.4	33.1119	-19.8629		3.4	31.9517	-20.6348		3.4	31.9517	-20.6348		3.4	33.4737	-20.6029		3.4	30.2549	-18.2939		3.4	34.2706	-20.0699		3.4	35.1496	-18.5755		3.4	36.8068	-22.1636		3.4
	3.5	34.1465	-27.6398		3.5	30.2019	-22.3035		3.5	35.1365	-22.4053		3.5	36.0245	-21.0514		3.5	32.358	-19.7803		3.5	31.2201	-20.5481		3.5	31.2201	-20.5481		3.5	33.6999	-20.8949		3.5	29.616	-18.2141		3.5	33.6196	-19.9516		3.5	34.4118	-18.6228		3.5	36.0868	-22.1058		3.5
	3.6	31.0362	-28.0227		3.6	27.0096	-22.8665		3.6	31.9549	-22.8629		3.6	32.2301	-21.6487		3.6	29.4576	-20.289		3.6	28.1667	-21.126		3.6	28.1667	-21.126		3.6	29.6317	-21.4141		3.6	26.5291	-18.7712		3.6	30.3172	-20.4163		3.6	31.8271	-19.1372		3.6	32.9696	-22.5985		3.6
	3.7	29.7537	-28.899		3.7	25.8752	-23.8154		3.7	30.7873	-23.841		3.7	31.263	-22.7649		3.7	28.2579	-21.1977		3.7	26.9649	-22.0601		3.7	26.9649	-22.0601		3.7	27.6714	-22.473		3.7	25.5115	-19.7102		3.7	29.3067	-21.3382		3.7	30.3833	-20.0595		3.7	31.7824	-23.538		3.7
	3.8	26.8887	-28.9296		3.8	23.3834	-24.1234		3.8	28.8243	-24.0032		3.8	29.4738	-23.3532		3.8	26.1227	-21.5494		3.8	23.9325	-22.2154		3.8	23.9325	-22.2154		3.8	23.1787	-23.9077		3.8	23.5828	-20.0331		3.8	27.4779	-21.5333		3.8	27.3398	-20.9274		3.8	29.6494	-23.7312		3.8
	3.9	21.2532	-31.1842		3.9	17.5164	-26.6528		3.9	22.2275	-26.5914		3.9	22.151	-25.8416		3.9	20.2842	-23.9728		3.9	18.7421	-24.904		3.9	18.7421	-24.904		3.9	18.2264	-25.8405		3.9	17.5576	-22.6517		3.9	20.8941	-24.1016		3.9	22.3294	-22.8881		3.9	23.3337	-26.2088		3.9
	4	16.215	-32.3049		4	13.0994	-28.1076		4	16.9516	-28.121		4	17.1191	-27.5457		4	15.0731	-25.624		4	13.9033	-26.3635		4	13.9033	-26.3635		4	13.0994	-27.6685		4	12.8424	-24.3502		4	16.003	-25.6661		4	17.1683	-24.5804		4	18.0571	-27.6677		4
	4.1	10.0153	-33.3246		4.1	7.0859	-29.5982		4.1	10.4371	-29.5633		4.1	10.8055	-29.083		4.1	9.0171	-27.1829		4.1	7.9396	-27.8515		4.1	7.9396	-27.8515		4.1	7.8411	-29.229		4.1	7.0705	-25.9972		4.1	9.7413	-27.1851		4.1	10.7269	-26.2018		4.1	11.6262	-29.0386		4.1
	4.2	0.8986	-34.043		4.2	-4.1713	-31.4069		4.2	1.1367	-30.9885		4.2	-10.2989	-31.3517		4.2	1.435	-28.7245		4.2	-0.9361	-29.4064		4.2	-0.9361	-29.4064		4.2	-2.8585	-31.0672		4.2	-3.9232	-28.1214		4.2	-2.1449	-29.0707		4.2	2.105	-27.7774		4.2	2.2756	-30.3658		4.2
	4.3	-1.074	-34.2502		4.3	-3.1347	-31.4577		4.3	-0.8466	-31.4308		4.3	-0.5922	-31.1765		4.3	-1.5029	-29.3545		4.3	-2.5982	-29.7236		4.3	-2.5982	-29.7236		4.3	-3.1372	-31.3706		4.3	-2.8254	-28.31		4.3	-0.9241	-29.221		4.3	-0.2951	-28.4393		4.3	0.3239	-30.7467		4.3
	4.4	-4.439	-33.9195		4.4	-6.3282	-31.4549		4.4	-4.1749	-31.4998		4.4	-4.2717	-31.2792		4.4	-4.5346	-29.5587		4.4	-5.8334	-29.7238		4.4	-5.8334	-29.7238		4.4	-7.7493	-31.1749		4.4	-5.7949	-28.5442		4.4	-4.1453	-29.3436		4.4	-3.4504	-28.671		4.4	-2.9717	-30.7415		4.4
	4.5	-7.5584	-33.061		4.5	-9.2224	-30.9487		4.5	-7.6268	-30.9939		4.5	-7.7338	-30.7719		4.5	-7.6642	-29.2358		4.5	-8.7382	-29.2332		4.5	-8.7382	-29.2332		4.5	-9.9862	-30.566		4.5	-8.7197	-28.2373		4.5	-7.4483	-28.9112		4.5	-6.6635	-28.3769		4.5	-6.363	-30.1929		4.5
	4.6	-8.8049	-31.9263		4.6	-9.6162	-30.344		4.6	-8.8018	-30.1871		4.6	-7.7008	-30.4454		4.6	-8.9613	-28.4622		4.6	-9.659	-28.3918		4.6	-9.659	-28.3918		4.6	-10.8079	-28.9851		4.6	-9.148	-27.6992		4.6	-7.9945	-28.3275		4.6	-8.6115	-27.4904		4.6	-7.7352	-29.2817		4.6
	4.7	-10.0774	-29.7039		4.7	-11.1621	-28.0424		4.7	-10.516	-28.1259		4.7	-10.5036	-27.8193		4.7	-10.2826	-26.7517		4.7	-10.9399	-26.3747		4.7	-10.9399	-26.3747		4.7	-11.144	-26.9152		4.7	-10.8425	-25.6922		4.7	-10.069	-26.1526		4.7	-9.6544	-25.9666		4.7	-9.2793	-27.3274		4.7
	4.8	-9.5135	-27.8267		4.8	-10.3327	-26.267		4.8	-9.9826	-26.2827		4.8	-9.8655	-25.8223		4.8	-9.7609	-25.0149		4.8	-10.2886	-24.5847		4.8	-10.2886	-24.5847		4.8	-9.7862	-24.5877		4.8	-10.1229	-23.9103		4.8	-9.4546	-24.3478		4.8	-9.4291	-24.1452		4.8	-8.842	-25.5091		4.8
	4.9	-8.4589	-25.1598		4.9	-9.0143	-23.826		4.9	-8.9405	-23.702		4.9	-8.65	-23.5107		4.9	-8.7482	-22.5785		4.9	-9.1315	-22.0811		4.9	-9.1315	-22.0811		4.9	-8.0122	-22.212		4.9	-8.9217	-21.6337		4.9	-8.4068	-21.9506		4.9	-8.607	-21.5133		4.9	-7.9424	-22.9482		4.9
	5	-6.4792	-23.5511		5	-6.9686	-22.0824		5	-6.8202	-22.0394		5	-6.293	-21.4407		5	-6.5734	-21.0194		5	-7.1278	-20.3937		5	-7.1278	-20.3937		5	-5.3631	-19.8096		5	-6.6708	-19.8367		5	-6.3058	-20.1771		5	-6.0931	-20.0127		5	-5.8577	-21.3642		5
	5.1	-4.7758	-21.7605		5.1	-5.1289	-20.2363		5.1	-5.1147	-20.0879		5.1	-4.6567	-19.617		5.1	-5.0312	-19.1745		5.1	-5.4343	-18.5587		5.1	-5.4343	-18.5587		5.1	-3.3178	-17.8554		5.1	-5.1324	-18.0127		5.1	-4.6857	-18.3146		5.1	-4.9808	-18.3696		5.1	-4.2741	-19.5148		5.1
	5.2	-3.1097	-20.6524		5.2	-3.4512	-19.0529		5.2	-3.4588	-18.8678		5.2	-3.1206	-18.5136		5.2	-3.4953	-18.0321		5.2	-3.7677	-17.3685		5.2	-3.7677	-17.3685		5.2	-1.4912	-16.4835		5.2	-3.6321	-16.8893		5.2	-3.1373	-17.1615		5.2	-3.5813	-17.3128		5.2	-2.6568	-18.3643		5.2
	5.3	-1.042	-19.376		5.3	-1.2585	-17.6516		5.3	-1.2099	-17.3451		5.3	-0.4785	-16.7058		5.3	-1.2622	-16.5113		5.3	-1.716	-15.9864		5.3	-1.716	-15.9864		5.3	2.9608	-13.7178		5.3	-1.3137	-15.2887		5.3	-0.8757	-15.5929		5.3	-1.2014	-15.6035		5.3	-0.5079	-16.9241		5.3
	5.4	0.4013	-18.7147		5.4	0.6788	-17.2938		5.4	0.2405	-16.5391		5.4	0.9165	-15.9853		5.4	0.1324	-15.7361		5.4	-0.3351	-15.2394		5.4	-0.3351	-15.2394		5.4	2.6837	-13.9138		5.4	-0.1636	-14.6658		5.4	0.4092	-14.8731		5.4	0.1574	-14.8455		5.4	0.8951	-16.1581		5.4
	5.5	1.207	-18.4428		5.5	0.962	-16.5705		5.5	1.2986	-16.0515		5.5	1.9918	-15.5439		5.5	1.1771	-15.2635		5.5	0.4844	-14.8578		5.5	0.4844	-14.8578		5.5	3.7798	-13.5327		5.5	0.9505	-14.1141		5.5	1.4731	-14.4056		5.5	1.0814	-14.4427		5.5	1.8429	-15.7571		5.5
	5.6	1.8388	-18.3452		5.6	1.5486	-16.4749		5.6	1.9303	-15.8835		5.6	2.4894	-15.4549		5.6	1.7022	-15.1713		5.6	1.0473	-14.6734		5.6	1.0473	-14.6734		5.6	4.319	-13.5321		5.6	1.4633	-14.0124		5.6	1.9333	-14.2302		5.6	1.5076	-14.3381		5.6	2.4896	-15.6184		5.6
	5.7	1.7407	-18.5512		5.7	1.5116	-16.6495		5.7	1.983	-15.8902		5.7	2.6103	-15.6788		5.7	1.785	-15.1257		5.7	0.9593	-14.8706		5.7	0.9593	-14.8706		5.7	4.3516	-13.9206		5.7	1.4678	-14.0621		5.7	2.0513	-14.3384		5.7	1.6783	-14.3364		5.7	2.4388	-15.6401		5.7
	5.8	1.3678	-19.3601		5.8	0.9635	-17.5196		5.8	1.654	-16.6048		5.8	2.0755	-16.4307		5.8	1.4384	-15.8288		5.8	0.613	-15.5993		5.8	0.613	-15.5993		5.8	3.7769	-14.7359		5.8	1.0015	-14.8367		5.8	1.728	-15.0293		5.8	1.2287	-15.0885		5.8	2.0801	-16.4193		5.8
	5.9	0.6425	-20.1476		5.9	0.5934	-18.2333		5.9	0.9792	-17.2783		5.9	1.5342	-17.4962		5.9	0.7829	-16.4426		5.9	-0.1596	-16.3762		5.9	-0.1596	-16.3762		5.9	2.8519	-16.0004		5.9	0.4521	-15.4712		5.9	1.0582	-15.6901		5.9	0.7452	-15.796		5.9	1.4743	-17.0976		5.9
	6	-1.4634	-21.1791		6	-1.9623	-19.5363		6	-1.1085	-18.3559		6	-0.5499	-18.8978		6	-1.2359	-17.5154		6	-2.1612	-17.5686		6	-2.1612	-17.5686		6	0.6359	-17.8122		6	-1.6968	-16.6322		6	-0.9088	-16.7708		6	-1.6701	-16.8009		6	-0.7802	-18.1824		6
	6.1	-2.6858	-22.6326		6.1	-3.3122	-21.0406		6.1	-2.223	-19.7992		6.1	-2.5403	-20.4318		6.1	-2.2796	-18.9735		6.1	-3.3702	-18.9762		6.1	-3.3702	-18.9762		6.1	-1.4402	-19.5303		6.1	-2.7444	-18.105		6.1	-1.9302	-18.1465		6.1	-2.3932	-18.2405		6.1	-1.8316	-19.5754		6.1
	6.2	-4.4254	-23.2882		6.2	-5.3494	-22.2343		6.2	-3.7286	-20.7459		6.2	-4.5206	-21.9861		6.2	-3.5825	-19.8645		6.2	-5.1033	-19.8536		6.2	-5.1033	-19.8536		6.2	-3.827	-22.0553		6.2	-4.198	-19.1156		6.2	-3.2671	-19.0373		6.2	-3.5557	-19.3033		6.2	-3.3721	-20.451		6.2
	6.3	-7.12	-24.9464		6.3	-8.2409	-23.8682		6.3	-6.7918	-22.373		6.3	-8.4324	-23.817		6.3	-6.669	-21.5219		6.3	-7.6876	-21.6576		6.3	-7.6876	-21.6576		6.3	-8.5846	-23.7893		6.3	-7.1845	-20.7137		6.3	-6.1899	-20.5569		6.3	-6.8742	-20.6761		6.3	-6.4249	-22.0507		6.3
	6.4	-9.6967	-25.3453		6.4	-10.8947	-24.9981		6.4	-9.3809	-23.2689		6.4	-10.7869	-25.3376		6.4	-9.3121	-22.4616		6.4	-10.2597	-22.4618		6.4	-10.2597	-22.4618		6.4	-	-		6.4	-9.4317	-21.7974		6.4	-8.5565	-21.3505		6.4	-8.8841	-21.7001		6.4	-8.8533	-22.9263		6.4
	6.5	-11.9404	-25.4071		6.5	-13.3783	-25.5269		6.5	-11.8629	-23.6615		6.5	-13.9369	-26.1739		6.5	-11.6597	-22.8971		6.5	-12.4584	-22.957		6.5	-12.4584	-22.957		6.5	-15.697	-26.1213		6.5	-11.8555	-22.1666		6.5	-10.8366	-21.6165		6.5	-11.3678	-21.8799		6.5	-11.3435	-23.2116		6.5
	6.6	-14.2244	-23.002		6.6	-16.7719	-22.1498		6.6	-13.4216	-23.6266		6.6	-15.8018	-27.2727		6.6	-13.025	-23.4172		6.6	-14.7379	-21.6984		6.6	-14.7379	-21.6984		6.6	-16.8815	-26.9502		6.6	-11.7658	-24.2198		6.6	-12.0392	-21.9968		6.6	-9.527	-25.3398		6.6	-14.2795	-19.8099		6.6
	6.7	-14.9508	-23.3641		6.7	-16.9813	-24.6614		6.7	-15.2086	-22.7662		6.7	-18.1791	-25.5908		6.7	-15.011	-22.2832		6.7	-15.4548	-21.9995		6.7	-15.4548	-21.9995		6.7	-19.1116	-26.1635		6.7	-14.9614	-21.424		6.7	-13.8036	-20.4997		6.7	-14.3004	-20.7668		6.7	-14.5791	-22.0101		6.7
					6.8	-17.4785	-23.222		6.8	-15.6875	-21.65		6.8	-19.1215	-		6.8	-15.5878	-21.3802		6.8	-15.8	-20.6125		6.8	-15.8	-20.6125						6.8	-15.3844	-20.5378		6.8	-14.1906	-19.4068		6.8	-14.6415	-19.8054		6.8	-14.9887	-20.733
[truncated: 5 more columns]

## Sheet: FigureS23
	AF1								AF2								AF3								AF4								AF5								AF6								AF7
	Wavelength (nm)	Normalized absorption							Wavelength (nm)	Normalized absorption							Wavelength (nm)	Normalized absorption							Wavelength (nm)	Normalized absorption							Wavelength (nm)	Normalized absorption							Wavelength (nm)	Normalized absorption							Wavelength (nm)
		0 μM GSH	1 μM GSH	10 μM GSH	100 μM GSH	1 mM GSH	10 mM GSH			0 μM GSH	1 μM GSH	10 μM GSH	100 μM GSH	1 mM GSH	10 mM GSH			0 μM GSH	1 μM GSH	10 μM GSH	100 μM GSH	1 mM GSH	10 mM GSH			0 μM GSH	1 μM GSH	10 μM GSH	100 μM GSH	1 mM GSH	10 mM GSH			0 μM GSH	1 μM GSH	10 μM GSH	100 μM GSH	1 mM GSH	10 mM GSH			0 μM GSH	1 μM GSH	10 μM GSH	100 μM GSH	1 mM GSH	10 mM GSH
	1100	-0.00199	0.000738389	0.00967	-0.00103	0.00214	-0.00133		1100	0.00323	0.00231	0.0022	0.00358	0.0015	0.0022		1100	-0.00466	-0.000468658	-0.00457	-0.00187	-0.00105	-0.00644		1100	0.00458	0.0079	0.00268	0.00442	0.01232	0.00774		1100	0.00175	0.00832	0.00613	0.00599	0.00153	0.00734		1100	0.01178	0.01301	0.01136	0.01123	0.01104	0.01179		1100
	1095	-0.00185	0.00066455	0.00893	-0.000886067	0.00214	-0.00148		1095	0.00346	0.003	0.00243	0.00404	0.00208	0.003		1095	-0.00466	0	-0.00387	-0.00117	-0.000468658	-0.00598		1095	0.00632	0.009	0.00379	0.00616	0.01326	0.00868		1095	0.0025	0.00871	0.00642	0.00657	0.00198	0.00763		1095	0.01253	0.01397	0.01186	0.0118	0.01162	0.01232		1095
	1090	-0.00162	0.000886067	0.00842	-0.000886067	0.00258	-0.00133		1090	0.00413	0.00381	0.00347	0.00439	0.003	0.00347		1090	-0.00431	0.000351494	-0.00351	-0.000937317	-0.000234329	-0.00551		1090	0.00742	0.0109	0.00553	0.00711	0.01468	0.00995		1090	0.00311	0.00925	0.00682	0.00722	0.00257	0.00806		1090	0.01281	0.01429	0.01212	0.01202	0.01188	0.01264		1090
	1085	-0.00192	0.000812228	0.00746	-0.000959905	0.00251	-0.00133		1085	0.00413	0.00335	0.00289	0.00404	0.00312	0.00324		1085	-0.00349	0.000937317	-0.00269	0.000234329	0.000585823	-0.00457		1085	0.01011	0.01374	0.00805	0.00963	0.01721	0.01216		1085	0.00385	0.01003	0.00774	0.00774	0.00341	0.00879		1085	0.01357	0.01411	0.0127	0.01278	0.01216	0.0133		1085
	1080	-0.0017	0.000812228	0.00701	-0.000738389	0.00258	-0.00111		1080	0.00535	0.00508	0.00451	0.00531	0.00439	0.00451		1080	-0.00244	0.00199	-0.00164	0.00117	0.00164	-0.00351		1080	0.01358	0.01642	0.01121	0.012	0.02005	0.01342		1080	0.0047	0.01123	0.00883	0.00882	0.00445	0.01003		1080	0.01432	0.01523	0.01332	0.01314	0.01325	0.01419		1080
	1075	-0.00177	0.000959905	0.00628	-0.000886067	0.00258	-0.00126		1075	0.00624	0.00589	0.00555	0.00624	0.00531	0.00508		1075	-0.0014	0.00293	-0.000702988	0.00187	0.00269	-0.00258		1075	0.01674	0.0199	0.01453	0.01532	0.0229	0.01579		1075	0.00605	0.0124	0.01016	0.00981	0.00592	0.01106		1075	0.01501	0.01664	0.01411	0.01389	0.01392	0.01506		1075
	1070	-0.00155	0.00103	0.00569	-0.000886067	0.00273	-0.00126		1070	0.00881	0.00843	0.0082	0.00867	0.00774	0.00774		1070	-0.000116414	0.00492	0.000820152	0.00387	0.00445	-0.000585823		1070	0.02084	0.02526	0.01832	0.02005	0.02748	0.01895		1070	0.00788	0.01387	0.01144	0.0115	0.00761	0.01253		1070	0.01665	0.01732	0.01526	0.0151	0.0149	0.01584		1070
	1065	-0.0014	0.00126	0.00502	-0.000443033	0.00295	-0.00103		1065	0.01015	0.00994	0.00959	0.01028	0.00924	0.00901		1065	0.00175	0.00738	0.00211	0.00539	0.00703	0.000937317		1065	0.02605	0.03158	0.02321	0.02621	0.033	0.02195		1065	0.01019	0.01631	0.01348	0.01347	0.00977	0.01497		1065	0.01762	0.01887	0.0167	0.01624	0.01639	0.01716		1065
	1060	-0.00103	0.00177	0.00487	-0.000147678	0.00318	-0.000812228		1060	0.01104	0.01086	0.00994	0.01109	0.01005	0.00994		1060	0.00442	0.00996	0.00492	0.0082	0.00961	0.0034		1060	0.03426	0.03916	0.03079	0.03284	0.03932	0.02526		1060	0.01319	0.019	0.01663	0.01649	0.01276	0.01757		1060	0.01978	0.02081	0.01862	0.01809	0.01803	0.0191		1060
	1055	-0.00126	0.00199	0.00443	0.000221517	0.0034	-0.000886067		1055	0.01316	0.01271	0.01213	0.01294	0.01225	0.01213		1055	0.00827	0.01277	0.0089	0.01148	0.01242	0.0068		1055	0.04232	0.04721	0.03963	0.04027	0.04563	0.02953		1055	0.01719	0.02236	0.02008	0.01979	0.01656	0.02096		1055	0.02202	0.02315	0.02067	0.02003	0.01998	0.02076		1055
	1050	-0.000516872	0.00214	0.0045	0.000590711	0.00399	-0.000369194		1050	0.01494	0.01502	0.01433	0.01514	0.01421	0.0141		1050	0.01281	0.01687	0.01371	0.01593	0.01675	0.01136		1050	0.05306	0.05779	0.05069	0.05037	0.05432	0.03458		1050	0.02225	0.02704	0.02436	0.02431	0.02119	0.02563		1050	0.02542	0.02659	0.02352	0.02284	0.02306	0.02358		1050
	1045	-0.000147678	0.00222	0.0045	0.000886067	0.00436	-0.000295356		1045	0.01762	0.01802	0.01687	0.01779	0.0171	0.01664		1045	0.01711	0.02168	0.01816	0.02097	0.02132	0.01617		1045	0.06442	0.06948	0.06206	0.06158	0.06458	0.04027		1045	0.02895	0.03341	0.03043	0.03043	0.02789	0.03149		1045	0.02981	0.03099	0.0276	0.02687	0.02698	0.0278		1045
	1040	0.000443033	0.00244	0.00487	0.00126	0.00495	0.000295356		1040	0.02018	0.02022	0.01895	0.01999	0.01929	0.01883		1040	0.02398	0.02859	0.02496	0.02789	0.02777	0.02285		1040	0.07879	0.08385	0.07627	0.07564	0.07611	0.04737		1040	0.03738	0.0412	0.03817	0.03835	0.03619	0.03922		1040	0.0358	0.03706	0.03292	0.03205	0.0323	0.03282		1040
	1035	0.00118	0.00354	0.00495	0.00199	0.00554	0.000738389		1035	0.02208	0.02288	0.02126	0.02184	0.02172	0.02126		1035	0.0319	0.03656	0.03257	0.03562	0.03609	0.03093		1035	0.09537	0.10011	0.09222	0.09127	0.09032	0.05527		1035	0.04734	0.05035	0.04711	0.04724	0.04573	0.04787		1035	0.04157	0.04292	0.03823	0.03735	0.03768	0.0381		1035
	1030	0.00199	0.00443	0.00554	0.00273	0.00628	0.00133		1030	0.02509	0.02611	0.02473	0.02484	0.02461	0.02403		1030	0.04214	0.04698	0.04323	0.04581	0.04651	0.04124		1030	0.11448	0.11969	0.11132	0.11006	0.10674	0.06395		1030	0.06058	0.06246	0.05902	0.05938	0.0586	0.0599		1030	0.05035	0.0519	0.04627	0.04474	0.04484	0.04574		1030
	1025	0.00273	0.00524	0.00657	0.00347	0.00709	0.00229		1025	0.02877	0.02992	0.02854	0.02842	0.02808	0.02773		1025	0.05437	0.0594	0.05589	0.058	0.05917	0.05378		1025	0.13595	0.14117	0.13232	0.13074	0.1249	0.0739		1025	0.07629	0.07741	0.07352	0.07352	0.07391	0.07413		1025	0.06042	0.06269	0.0559	0.05402	0.05421	0.05502		1025
	1020	0.00421	0.00657	0.00768	0.00517	0.00857	0.00377		1020	0.03267	0.03316	0.03177	0.0327	0.03247	0.032		1020	0.07008	0.07487	0.0717	0.07381	0.07475	0.06936		1020	0.16043	0.16548	0.15617	0.15427	0.14559	0.08511		1020	0.09655	0.09578	0.09133	0.09158	0.09321	0.09197		1020	0.07334	0.07601	0.06872	0.06635	0.06666	0.06677		1020
	1015	0.00598	0.00812	0.0093	0.00679	0.01019	0.00546		1015	0.03568	0.03651	0.03524	0.03582	0.03535	0.0357		1015	0.08708	0.09197	0.08905	0.09104	0.09174	0.08647		1015	0.18427	0.18917	0.18143	0.1778	0.16643	0.09632		1015	0.11913	0.11722	0.1123	0.1121	0.11452	0.11261		1015	0.08845	0.09216	0.0826	0.08017	0.0801	0.08097		1015
	1010	0.00783	0.01026	0.01137	0.00886	0.01233	0.00768		1010	0.04025	0.04021	0.03894	0.03951	0.03917	0.03917		1010	0.10698	0.11213	0.10943	0.11131	0.11178	0.10674		1010	0.21064	0.21475	0.20701	0.20306	0.18806	0.10911		1010	0.14606	0.14245	0.13651	0.13638	0.14057	0.13626		1010	0.10661	0.1107	0.10033	0.09711	0.09719	0.09757		1010
	1005	0.01019	0.01277	0.01359	0.0113	0.01492	0.01034		1005	0.04538	0.04494	0.04379	0.04471	0.04414	0.04379		1005	0.1298	0.13533	0.1324	0.13404	0.13462	0.12982		1005	0.23733	0.2408	0.23322	0.22849	0.21048	0.12095		1005	0.17673	0.17107	0.16402	0.16414	0.16963	0.16385		1005	0.12824	0.13271	0.12037	0.1166	0.11597	0.11651		1005
	1000	0.01403	0.01647	0.01735	0.01521	0.01861	0.01425		1000	0.05106	0.05014	0.04899	0.04991	0.04922	0.04922		1000	0.156	0.16098	0.15864	0.1597	0.1604	0.15548		1000	0.26386	0.2667	0.25928	0.25438	0.23291	0.13327		1000	0.20982	0.20166	0.1937	0.19402	0.20103	0.19359		1000	0.15118	0.15688	0.14217	0.13755	0.13706	0.13798		1000
	995	0.01802	0.0206	0.02163	0.0192	0.02259	0.01846		995	0.05809	0.05696	0.05604	0.05696	0.05592	0.0565		995	0.18289	0.18817	0.18641	0.18723	0.18805	0.18278		995	0.28833	0.29196	0.28391	0.27791	0.25359	0.14464		995	0.24468	0.23416	0.22637	0.22609	0.23468	0.22558		995	0.17656	0.18398	0.16676	0.16041	0.16116	0.16086		995
	990	0.02348	0.02629	0.02725	0.02474	0.02835	0.02451		990	0.06745	0.06574	0.06539	0.06609	0.06505	0.06586		990	0.21164	0.21664	0.21547	0.21523	0.21675	0.21125		990	0.31123	0.31391	0.30665	0.30002	0.2727	0.15459		990	0.28122	0.26923	0.2596	0.25903	0.27085	0.2582		990	0.20444	0.21293	0.19374	0.18676	0.18686	0.18707		990
	985	0.02998	0.0333	0.03404	0.03153	0.035	0.03153		985	0.07894	0.0766	0.07626	0.07706	0.07602	0.07672		985	0.24075	0.24558	0.24464	0.24452	0.24558	0.24077		985	0.33081	0.33412	0.32639	0.31944	0.28912	0.16375		985	0.31733	0.30339	0.29268	0.29281	0.30532	0.29116		985	0.23317	0.24265	0.2214	0.21304	0.21331	0.21258		985
	980	0.03795	0.04142	0.04216	0.03936	0.0429	0.03958		980	0.08986	0.08735	0.08723	0.08816	0.08677	0.08793		980	0.26915	0.27417	0.27311	0.27299	0.27428	0.26936		980	0.34786	0.35086	0.34344	0.33602	0.30333	0.17227		980	0.35149	0.33503	0.32335	0.32264	0.33734	0.32083		980	0.26025	0.27133	0.24656	0.23797	0.23786	0.23836		980
	975	0.04777	0.05124	0.05169	0.04918	0.05279	0.04955		975	0.10179	0.09821	0.09855	0.09948	0.09821	0.09948		975	0.29581	0.30123	0.30041	0.30018	0.30158	0.29607		975	0.3616	0.36476	0.35749	0.34944	0.31438	0.17859		975	0.38215	0.3638	0.35118	0.35139	0.36749	0.35008		975	0.287	0.29919	0.27199	0.26232	0.26335	0.26188		975
	970	0.05922	0.06276	0.0635	0.06077	0.06439	0.06121		970	0.11428	0.10999	0.11034	0.11115	0.10988	0.11161		970	0.31967	0.32478	0.32455	0.32419	0.32548	0.31927		970	0.37139	0.37407	0.36712	0.35939	0.3226	0.18254		970	0.40944	0.38834	0.37469	0.37396	0.39252	0.37362		970	0.31113	0.32436	0.29559	0.28449	0.28461	0.28415		970
	965	0.07199	0.07539	0.07598	0.07332	0.07687	0.07369		965	0.1271	0.1227	0.12305	0.12409	0.12305	0.12444		965	0.33981	0.34458	0.34493	0.34458	0.34517	0.33907		965	0.37691	0.37944	0.37297	0.36539	0.3267	0.18569		965	0.42954	0.40838	0.39418	0.39423	0.41221	0.39321		965	0.33236	0.34724	0.31546	0.30345	0.3038	0.30297		965
	960	0.08639	0.08957	0.09008	0.0872	0.09104	0.08809		960	0.14171	0.13703	0.13761	0.1383	0.13714	0.13865		960	0.35623	0.36157	0.36145	0.36145	0.36262	0.35595		960	0.37991	0.38276	0.37676	0.36965	0.32907	0.18648		960	0.445	0.42362	0.40826	0.40895	0.42789	0.40717		960	0.34907	0.36629	0.33266	0.32052	0.32097	0.31979		960
	955	0.10205	0.10493	0.10559	0.10256	0.10662	0.10315		955	0.15576	0.15112	0.15136	0.15193	0.15101	0.15297		955	0.36845	0.37411	0.37376	0.37305	0.37422	0.36825		955	0.38086	0.38307	0.3766	0.36855	0.32875	0.18648		955	0.45389	0.431	0.41719	0.4167	0.43617	0.41498		955	0.36288	0.37941	0.34532	0.33321	0.33378	0.3323		955
	950	0.11814	0.12028	0.12095	0.11763	0.1225	0.11888		950	0.17059	0.16568	0.16545	0.1658	0.16603	0.16742		950	0.3766	0.38301	0.38055	0.3809	0.38289	0.37598		950	0.37802	0.38086	0.3747	0.36586	0.32623	0.18475		950	0.45778	0.4361	0.42053	0.42017	0.44055	0.41918		950	0.37279	0.38988	0.3546	0.34303	0.342	0.34215		950
	945	0.13357	0.13535	0.13572	0.13261	0.13734	0.13417		945	0.18408	0.17897	0.1792	0.17932	0.17955	0.18093		945	0.38044	0.38547	0.38442	0.38465	0.38699	0.38008		945	0.37265	0.37502	0.36949	0.36144	0.32133	0.18238		945	0.45636	0.43386	0.4183	0.42023	0.43837	0.41663		945	0.37761	0.39434	0.35962	0.34624	0.34619	0.34532		945
	940	0.14827	0.14975	0.14967	0.14657	0.15167	0.14827		940	0.19723	0.19214	0.19203	0.19145	0.19307	0.19353		940	0.37858	0.38535	0.38371	0.38418	0.38582	0.37774		940	0.36618	0.36839	0.36318	0.35465	0.3147	0.17827		940	0.45055	0.42768	0.41308	0.41259	0.43138	0.4121		940	0.37828	0.39624	0.35886	0.34552	0.34591	0.34559		940
	935	0.16171	0.16296	0.16296	0.15912	0.16451	0.16149		935	0.20995	0.20497	0.20404	0.20404	0.20554	0.20612		935	0.37439	0.38079	0.3802	0.37914	0.38219	0.37422		935	0.35828	0.36065	0.35497	0.34707	0.30823	0.17543		935	0.44102	0.41893	0.40611	0.406	0.42385	0.40551		935	0.37639	0.39436	0.35729	0.34444	0.34426	0.3448		935
	930	0.17419	0.17456	0.17404	0.17042	0.1764	0.17323		930	0.22288	0.21814	0.2171	0.21664	0.21848	0.21895		930	0.36764	0.37399	0.37317	0.37376	0.37551	0.36813		930	0.35039	0.35276	0.3466	0.33823	0.30096	0.17132		930	0.4296	0.40784	0.3948	0.39508	0.41243	0.39603		930	0.37246	0.38971	0.35346	0.34203	0.3409	0.34084		930
	925	0.18393	0.1846	0.18474	0.18031	0.18666	0.18327		925	0.23592	0.23119	0.22992	0.22877	0.23189	0.23189		925	0.36065	0.36567	0.36555	0.36602	0.36673	0.35993		925	0.34139	0.34375	0.3376	0.33081	0.29417	0.16817		925	0.41507	0.39471	0.38123	0.38335	0.39907	0.38208		925	0.36738	0.38416	0.34805	0.33543	0.33478	0.3349		925
	920	0.19301	0.19375	0.19316	0.18925	0.19545	0.19161		920	0.2493	0.24529	0.24344	0.24194	0.24564	0.24529		920	0.35064	0.35723	0.35606	0.35665	0.35899	0.35091		920	0.33412	0.33681	0.33018	0.32354	0.28802	0.16501		920	0.40064	0.38168	0.37005	0.37001	0.38625	0.37008		920	0.35946	0.37492	0.34109	0.32893	0.32881	0.32756		920
	915	0.19966	0.20032	0.2001	0.19567	0.2018	0.19841		915	0.26302	0.25788	0.2565	0.25476	0.25881	0.25823		915	0.34133	0.34704	0.34564	0.34716	0.34915	0.34153		915	0.32875	0.33018	0.32433	0.31754	0.28296	0.16232		915	0.38803	0.37029	0.3577	0.35718	0.37416	0.35864		915	0.35346	0.36793	0.33332	0.32196	0.32258	0.32113		915
	910	0.2049	0.20549	0.20461	0.20106	0.20712	0.20298		910	0.27651	0.27163	0.26967	0.26851	0.27221	0.27163		910	0.33295	0.33861	0.33708	0.3379	0.33966	0.33216		910	0.32512	0.32544	0.32117	0.31391	0.28044	0.16027		910	0.37765	0.35969	0.34686	0.34731	0.36276	0.34711		910	0.34473	0.36076	0.32846	0.31629	0.31679	0.31574		910
	905	0.20845	0.20933	0.20867	0.20512	0.21103	0.20645		905	0.29078	0.28642	0.28376	0.28203	0.28607	0.28538		905	0.32491	0.33087	0.32853	0.33029	0.33181	0.32373		905	0.32339	0.32496	0.31896	0.31312	0.27807	0.15853		905	0.36777	0.35007	0.33932	0.33705	0.35375	0.33724		905	0.33799	0.35275	0.32059	0.30906	0.30973	0.30716		905
	900	0.21096	0.21118	0.21074	0.20668	0.21273	0.20882		900	0.30371	0.29925	0.29647	0.29474	0.29925	0.29821		900	0.31828	0.32384	0.32267	0.32361	0.32455	0.31752		900	0.32307	0.32417	0.31849	0.31281	0.27823	0.15901		900	0.35909	0.34195	0.33084	0.33203	0.34463	0.33006		900	0.33375	0.34641	0.31662	0.30441	0.30485	0.30171		900
	895	0.21303	0.21199	0.21199	0.20874	0.21458	0.21015		895	0.31531	0.30988	0.3071	0.30525	0.30999	0.30907		895	0.31327	0.31951	0.31869	0.31845	0.32033	0.314		895	0.32623	0.32733	0.32228	0.31644	0.28138	0.16153		895	0.35281	0.33859	0.32549	0.32641	0.3407	0.32583		895	0.32724	0.34186	0.31278	0.29945	0.30039	0.30053		895
	890	0.21317	0.21369	0.21295	0.20933	0.21502	0.21118		890	0.32545	0.31993	0.31715	0.31565	0.32016	0.31935		890	0.31071	0.3167	0.31576	0.31541	0.3174	0.31142		890	0.33081	0.3316	0.32718	0.31975	0.28486	0.16375		890	0.35349	0.33985	0.32574	0.32576	0.3425	0.32375		890	0.32634	0.34243	0.31043	0.30029	0.29884	0.29896		890
	885	0.21229	0.21354	0.21362	0.20911	0.21627	0.21133		885	0.33304	0.32721	0.32478	0.32362	0.32848	0.32721		885	0.31164	0.31646	0.31588	0.31634	0.31787	0.31213		885	0.33902	0.3406	0.33333	0.32812	0.29244	0.16611		885	0.35749	0.34133	0.32785	0.32752	0.34232	0.32804		885	0.32858	0.34716	0.31408	0.30152	0.30078	0.3001		885
	880	0.21236	0.21435	0.21384	0.21007	0.21613	0.21096		880	0.33816	0.33275	0.32986	0.32859	0.33391	0.33321		880	0.31327	0.31939	0.31927	0.31951	0.32033	0.31412		880	0.34707	0.34676	0.34391	0.33665	0.29875	0.16611		880	0.36161	0.3446	0.33325	0.33174	0.34841	0.33262		880	0.33417	0.34864	0.3167	0.30426	0.30141	0.30432		880
	875	0.21391	0.21502	0.21362	0.21037	0.21517	0.21088		875	0.34129	0.33495	0.33252	0.3316	0.33622	0.33529		875	0.31769	0.3222	0.32232	0.32279	0.32396	0.31705		875	0.35544	0.3537	0.35197	0.34518	0.30491	0.17069		875	0.36876	0.35214	0.34056	0.33896	0.35189	0.3383		875	0.3405	0.35528	0.32382	0.31147	0.31171	0.31225		875
	870	0.21465	0.21487	0.21421	0.21022	0.21694	0.21074		870	0.34329	0.33864	0.33587	0.33448	0.33922	0.33957		870	0.32212	0.32759	0.32794	0.32958	0.32947	0.32361		870	0.36397	0.36412	0.36239	0.35181	0.31138	0.17527		870	0.37435	0.35583	0.34391	0.34259	0.35544	0.34029		870	0.34463	0.3598	0.3264	0.3117	0.31372	0.31277		870
	865	0.21494	0.21635	0.21635	0.21147	0.21886	0.21354		865	0.34441	0.33784	0.33552	0.3346	0.33911	0.33968		865	0.32852	0.33509	0.33345	0.33544	0.33661	0.32853		865	0.37281	0.36934	0.36839	0.35702	0.31912	0.18033		865	0.38296	0.36297	0.35017	0.35345	0.36667	0.35061		865	0.3506	0.37207	0.33758	0.32276	0.32126	0.32101		865
	860	0.22122	0.22166	0.22078	0.2159	0.22196	0.21842		860	0.34697	0.33888	0.33726	0.33495	0.34015	0.34072		860	0.33644	0.34294	0.342	0.34247	0.34329	0.33626		860	0.38007	0.37897	0.37455	0.36712	0.32528	0.1819		860	0.38898	0.37063	0.36159	0.35912	0.37382	0.36056		860	0.36457	0.38181	0.34623	0.33161	0.33346	0.33296		860
	855	0.23075	0.2351	0.23488	0.22794	0.23621	0.23178		855	0.35734	0.34477	0.34685	0.34327	0.34604	0.34916		855	0.35122	0.35876	0.35946	0.36262	0.36426	0.35477		855	0.39507	0.39381	0.39097	0.38355	0.33318	0.1928		855	0.40719	0.39689	0.37867	0.37628	0.39577	0.37877		855	0.38452	0.4107	0.3682	0.35615	0.35448	0.35622		855
	850	0.23961	0.24153	0.24086	0.23695	0.24345	0.23784		850	0.35868	0.35101	0.3539	0.34673	0.35089	0.35309		850	0.35064	0.36157	0.35759	0.36157	0.36251	0.35231		850	0.38449	0.38828	0.38386	0.37376	0.32718	0.19706		850	0.41983	0.40417	0.387	0.38459	0.40364	0.38983		850	0.39965	0.42456	0.38535	0.37	0.37488	0.36986		850
	845	0.24603	0.25076	0.2467	0.24337	0.25127	0.24315		845	0.35232	0.34615	0.34558	0.34188	0.34604	0.3465		845	0.34866	0.35302	0.35337	0.35302	0.35548	0.34868		845	0.37834	0.3796	0.37297	0.36807	0.32023	0.18254		845	0.40458	0.39092	0.37436	0.37405	0.39385	0.3772		845	0.40051	0.4228	0.38161	0.36781	0.36824	0.37052		845
	840	0.25622	0.25829	0.256	0.25408	0.26087	0.25548		840	0.35199	0.34431	0.3413	0.34015	0.34546	0.34731		840	0.33935	0.34095	0.34329	0.34107	0.34095	0.33767		840	0.36634	0.36018	0.35986	0.34818	0.30538	0.17859		840	0.39142	0.37656	0.36253	0.36279	0.37788	0.365		840	0.39395	0.41445	0.37537	0.35969	0.35729	0.35752		840
	835	0.26508	0.26501	0.26331	0.26006	0.26877	0.26294		835	0.3472	0.33795	0.33841	0.33784	0.34246	0.34176		835	0.32922	0.33286	0.33486	0.33322	0.33181	0.32982		835	0.35591	0.35291	0.34912	0.33712	0.29796	0.17322		835	0.37549	0.36028	0.34685	0.34772	0.36092	0.34735		835	0.38812	0.40359	0.36756	0.35329	0.35062	0.352		835
	830	0.27151	0.27202	0.27173	0.2656	0.27416	0.26826		830	0.34864	0.3398	0.33864	0.33968	0.34223	0.34396		830	0.31641	0.31974	0.31986	0.31998	0.3215	0.31728		830	0.33775	0.33444	0.33191	0.31991	0.2817	0.16406		830	0.35705	0.34465	0.33168	0.3313	0.34493	0.33142		830	0.37888	0.39602	0.36031	0.34449	0.3453	0.34541		830
	825	0.27475	0.27608	0.27498	0.26863	0.27697	0.27055		825	0.34586	0.33784	0.33795	0.33529	0.34119	0.34026		825	0.29802	0.30135	0.30228	0.30287	0.30393	0.299		825	0.31407	0.31202	0.3076	0.30002	0.2637	0.1568		825	0.33811	0.32493	0.31207	0.31437	0.32479	0.31449		825	0.36346	0.38161	0.34635	0.33434	0.33114	0.33099		825
	820	0.27771	0.27867	0.27727	0.27128	0.28096	0.27439		820	0.34196	0.33425	0.33529	0.33414	0.33714	0.33668		820	0.28452	0.28576	0.28764	0.28905	0.28998	0.28354		820	0.29638	0.29559	0.29133	0.28265	0.24949	0.14717		820	0.31597	0.30562	0.29306	0.29396	0.30382	0.29462		820	0.34875	0.36466	0.33111	0.31554	0.31891	0.3175		820
	815	0.27822	0.2817	0.27845	0.27328	0.28258	0.27623		815	0.34095	0.33448	0.33379	0.33287	0.33518	0.3361		815	0.27078	0.27241	0.27042	0.27182	0.27428	0.26878		815	0.27949	0.27854	0.27665	0.26701	0.23417	0.13927		815	0.29709	0.28821	0.27588	0.27647	0.28456	0.27716		815	0.33525	0.35377	0.31698	0.30681	0.30544	0.30664		815
	810	0.27815	0.2811	0.27852	0.2735	0.28302	0.27579		810	0.33928	0.33125	0.33217	0.32929	0.33391	0.33472		810	0.25308	0.25483	0.25507	0.25343	0.25741	0.25202		810	0.26038	0.25975	0.25565	0.24949	0.2198	0.13201		810	0.27813	0.26971	0.25901	0.25974	0.26721	0.26056		810	0.32045	0.33819	0.30426	0.29423	0.29365	0.2926		810
	805	0.27431	0.27608	0.27549	0.27069	0.27992	0.2721		805	0.33493	0.32871	0.32905	0.3264	0.33021	0.33137		805	0.23714	0.24042	0.24089	0.24136	0.24183	0.23644		805	0.24712	0.2427	0.24364	0.2367	0.20812	0.12822		805	0.25891	0.25162	0.24118	0.24097	0.24923	0.24314		805	0.30575	0.31912	0.28801	0.27767	0.27837	0.27745		805
	800	0.27018	0.27276	0.27165	0.26656	0.27475	0.26663		800	0.33159	0.32386	0.32432	0.32189	0.32744	0.32721		800	0.2248	0.2266	0.22671	0.228	0.22753	0.22425		800	0.23433	0.23006	0.23085	0.22343	0.19785	0.12032		800	0.24268	0.23708	0.22649	0.2271	0.23362	0.22833		800	0.29214	0.30548	0.27634	0.26582	0.26541	0.2639		800
	795	0.2642	0.26737	0.26523	0.26028	0.26914	0.26205		795	0.32824	0.32097	0.32016	0.31854	0.32316	0.32351		795	0.21153	0.21465	0.21476	0.21406	0.21617	0.2123		795	0.22217	0.22012	0.21964	0.21333	0.18743	0.11448		795	0.22958	0.22336	0.21551	0.2148	0.22023	0.21778		795	0.28124	0.29392	0.26561	0.25577	0.2567	0.25364		795
	790	0.25725	0.25999	0.25858	0.2529	0.26213	0.25489		790	0.31988	0.31346	0.31207	0.31288	0.31531	0.31565		790	0.19988	0.20269	0.20316	0.20316	0.20281	0.19988		790	0.20827	0.20906	0.2078	0.20133	0.17748	0.10848		790	0.21826	0.2122	0.20414	0.20405	0.20804	0.20588		790	0.26974	0.28175	0.25526	0.24735	0.24612	0.24345		790
	785	0.25031	0.25297	0.25164	0.2464	0.25541	0.24802		785	0.31185	0.30444	0.30444	0.30456	0.30768	0.30768		785	0.19092	0.19203	0.19227	0.1932	0.19367	0.18957		785	0.19912	0.19959	0.19912	0.19296	0.17054	0.10737		785	0.20664	0.20288	0.19367	0.19435	0.19757	0.19658		785	0.25965	0.27158	0.24688	0.23751	0.2353	0.23589		785
	780	0.24337	0.24625	0.24448	0.23916	0.24898	0.24094		780	0.30059	0.29382	0.29382	0.29208	0.2967	0.2967		780	0.183	0.18407	0.18325	0.18477	0.18535	0.18137		780	0.19043	0.19027	0.18838	0.18506	0.16248	0.10406		780	0.19703	0.19288	0.18368	0.18351	0.18875	0.1864		780	0.2499	0.25959	0.23564	0.22802	0.22747	0.22519		780
	775	0.23584	0.23872	0.23673	0.23156	0.24234	0.23385		775	0.29022	0.28388	0.28376	0.28191	0.28492	0.28596		775	0.17311	0.1754	0.17446	0.17575	0.17645	0.1727		775	0.18427	0.18206	0.18017	0.17606	0.15538	0.10153		775	0.18862	0.1864	0.17776	0.17669	0.18122	0.17955		775	0.24263	0.25244	0.22929	0.22053	0.22176	0.21852		775
	770	0.22801	0.23112	0.23023	0.22499	0.23444	0.22669		770	0.2784	0.27117	0.27129	0.26978	0.27302	0.27325		770	0.16449	0.16825	0.16755	0.16673	0.16778	0.16426		770	0.17448	0.17354	0.17354	0.16738	0.14669	0.09458		770	0.17993	0.17761	0.17056	0.1692	0.17264	0.1721		770	0.23531	0.24415	0.22248	0.21348	0.21347	0.21234		770
	765	0.22336	0.22513	0.22388	0.21938	0.22853	0.21974		765	0.26346	0.25846	0.25811	0.25684	0.25985	0.26031		765	0.15797	0.16122	0.15981	0.16016	0.15934	0.15841		765	0.16501	0.16485	0.16453	0.15964	0.13943	0.08953		765	0.17142	0.16928	0.16239	0.1617	0.16502	0.16488		765	0.22854	0.23757	0.21364	0.20725	0.20661	0.20623		765
	760	0.21554	0.21938	0.21812	0.21295	0.22203	0.21347		760	0.24975	0.24448	0.24517	0.24367	0.24702	0.24806		760	0.15064	0.15255	0.15032	0.15149	0.15302	0.1495		760	0.1568	0.15459	0.15506	0.14874	0.13074	0.0859		760	0.16245	0.161	0.15401	0.15388	0.1565	0.15622		760	0.22117	0.23051	0.20644	0.1997	0.19876	0.19905		760
	755	0.20985	0.21376	0.21229	0.20778	0.21642	0.20778		755	0.23748	0.23177	0.2335	0.232	0.2342	0.23454		755	0.14249	0.14528	0.14294	0.14364	0.14552	0.14236		755	0.14796	0.14669	0.14511	0.14101	0.1249	0.08021		755	0.15414	0.15234	0.14565	0.14508	0.14829	0.14684		755	0.21521	0.2225	0.19974	0.19398	0.19254	0.19324		755
	750	0.20542	0.20948	0.208	0.20335	0.21266	0.20357		750	0.226	0.21987	0.22103	0.21964	0.22126	0.22103		750	0.1326	0.13509	0.13298	0.1338	0.13521	0.13204		750	0.13769	0.13532	0.13295	0.13106	0.11401	0.075		750	0.14332	0.1424	0.13647	0.13598	0.13765	0.13685		750	0.20675	0.21295	0.19148	0.18602	0.18628	0.18498		750
	745	0.19981	0.2038	0.20224	0.19796	0.2066	0.19885		745	0.21429	0.20785	0.20797	0.20832	0.20924	0.20982		745	0.12328	0.12572	0.12373	0.12572	0.12525	0.1222		745	0.12569	0.12364	0.12253	0.11843	0.10406	0.06837		745	0.13232	0.13194	0.12595	0.12627	0.12682	0.12785		745	0.19653	0.20285	0.1825	0.1758	0.17669	0.17523		745
	740	0.19516	0.19907	0.19722	0.19272	0.20188	0.19301		740	0.20147	0.19584	0.19699	0.19792	0.1978	0.19792		740	0.11304	0.11611	0.11412	0.1167	0.11646	0.1133		740	0.11448	0.11432	0.11353	0.1099	0.09585	0.06221		740	0.12133	0.1211	0.11532	0.11564	0.11637	0.1179		740	0.18723	0.1915	0.17336	0.16646	0.16659	0.16629		740
	735	0.18954	0.19301	0.19154	0.1874	0.19597	0.1874		735	0.19099	0.18556	0.18648	0.18648	0.18717	0.18764		735	0.10407	0.1058	0.10615	0.1065	0.10662	0.10486		735	0.10548	0.10437	0.10185	0.10027	0.08732	0.0559		735	0.11159	0.11133	0.10609	0.10571	0.10683	0.10774		735	0.17836	0.18202	0.16474	0.15738	0.158	0.15849		735
	730	0.1826	0.18681	0.18511	0.18076	0.18947	0.1812		730	0.18062	0.17562	0.17608	0.1762	0.17701	0.17781		730	0.09546	0.09713	0.09678	0.09643	0.09713	0.09525		730	0.09506	0.0949	0.09332	0.09143	0.0799	0.04848		730	0.09997	0.10132	0.09475	0.09474	0.09667	0.09725		730	0.16639	0.16959	0.1525	0.14663	0.14699	0.14676		730
	725	0.17625	0.18024	0.17928	0.17456	0.18312	0.17433		725	0.17036	0.16603	0.16661	0.16718	0.16742	0.16857		725	0.08685	0.08787	0.0874	0.08787	0.08846	0.08588		725	0.08637	0.08543	0.08479	0.08227	0.07153	0.04374		725	0.09077	0.09224	0.08643	0.08654	0.08689	0.0889		725	0.15724	0.1595	0.14346	0.13852	0.139	0.13828		725
	720	0.16828	0.17227	0.17138	0.16643	0.17596	0.16665		720	0.15988	0.15563	0.1569	0.15702	0.15702	0.15806		720	0.07893	0.07979	0.07897	0.07955	0.08014	0.07791		720	0.07785	0.07769	0.07548	0.07437	0.06458	0.03853		720	0.08222	0.08425	0.07903	0.07905	0.07948	0.0813		720	0.14995	0.15076	0.13622	0.13007	0.13074	0.13156		720
	715	0.1603	0.16444	0.16318	0.15861	0.16761	0.1589		715	0.14985	0.14639	0.1465	0.14662	0.14777	0.14777		715	0.07148	0.07299	0.07252	0.07276	0.07346	0.07065		715	0.06964	0.06995	0.06932	0.06711	0.05827	0.033		715	0.07457	0.07719	0.07247	0.07231	0.07207	0.07426		715	0.14151	0.1429	0.12806	0.12352	0.12378	0.12401		715
	710	0.15196	0.15595	0.15514	0.151	0.15986	0.15085		710	0.14104	0.13703	0.13784	0.13784	0.13934	0.13934		710	0.06461	0.06585	0.06491	0.06585	0.06573	0.06385		710	0.06269	0.06363	0.063	0.06016	0.05179	0.02858		710	0.06785	0.06962	0.06517	0.06528	0.06519	0.06818		710	0.13306	0.13336	0.12005	0.11627	0.11623	0.11633		710
	705	0.14303	0.14805	0.14687	0.14244	0.15152	0.14266		705	0.13134	0.12709	0.12802	0.12859	0.12859	0.1294		705	0.05856	0.05999	0.05847	0.05987	0.05987	0.05753		705	0.05669	0.05637	0.05653	0.05463	0.04563	0.02384		705	0.0618	0.0641	0.05985	0.05924	0.05923	0.06229		705	0.12602	0.12536	0.11302	0.10891	0.10914	0.10964		705
	700	0.13461	0.13963	0.13815	0.13387	0.14288	0.13372		700	0.12164	0.1182	0.119	0.11924	0.11935	0.11993		700	0.05262	0.05343	0.05401	0.0539	0.05401	0.05308		700	0.05179	0.05116	0.05132	0.04942	0.04184	0.02163		700	0.0554	0.05851	0.05409	0.05422	0.0539	0.05695		700	0.11893	0.11767	0.10597	0.10174	0.10149	0.10274		700
	695	0.12649	0.13195	0.13069	0.12649	0.1352	0.12626		695	0.11194	0.10838	0.10953	0.10965	0.10965	0.11046		695	0.04831	0.04886	0.04839	0.04862	0.04979	0.04804		695	0.04627	0.04721	0.04611	0.04484	0.03884	0.01879		695	0.0507	0.05386	0.05001	0.05026	0.04901	0.05281		695	0.11375	0.11163	0.10034	0.09696	0.09681	0.09678		695
	690	0.11932	0.12449	0.12294	0.1191	0.12811	0.11895		690	0.10258	0.09925	0.09994	0.10121	0.10029	0.10075		690	0.04366	0.04464	0.0437	0.04441	0.04511	0.04359		690	0.04232	0.04216	0.04137	0.04074	0.03474	0.01532		690	0.04656	0.05037	0.04574	0.04559	0.04489	0.04892		690	0.10788	0.10553	0.09493	0.09173	0.09164	0.09224		690
	685	0.11253	0.11763	0.11607	0.11246	0.12146	0.11201		685	0.09366	0.09093	0.09128	0.09232	0.09174	0.0922		685	0.03923	0.0403	0.03925	0.04019	0.0403	0.03902		685	0.03679	0.03742	0.03584	0.03632	0.03095	0.01247		685	0.04216	0.04627	0.04146	0.04219	0.0403	0.04482		685	0.1023	0.09998	0.08905	0.08631	0.0863	0.08756		685
	680	0.10596	0.1112	0.10913	0.10566	0.11482	0.10515		680	0.08507	0.08319	0.08388	0.08434	0.08353	0.084		680	0.03574	0.03632	0.03515	0.03585	0.0362	0.03527		680	0.03332	0.03363	0.03205	0.03221	0.027	0.00947		680	0.03778	0.04245	0.03761	0.03812	0.03629	0.0407		680	0.09683	0.09384	0.08462	0.08174	0.08178	0.08232		680
	675	0.09939	0.10493	0.10308	0.09946	0.10869	0.09902		675	0.07738	0.0751	0.07579	0.07672	0.07545	0.07591		675	0.03155	0.0321	0.03152	0.03152	0.03234	0.03093		675	0.02858	0.0289	0.02795	0.02716	0.02353	0.00805		675	0.03412	0.03833	0.03431	0.03395	0.03254	0.03759		675	0.09196	0.08837	0.07966	0.07681	0.07764	0.07735		675
	670	0.09304	0.0985	0.09695	0.09311	0.10234	0.09296		670	0.07024	0.0684	0.06886	0.06932	0.06794	0.06886		670	0.02899	0.02917	0.02847	0.02929	0.02871	0.028		670	0.02574	0.02637	0.02526	0.02432	0.02163	0.00663		670	0.0302	0.03492	0.03108	0.03071	0.02846	0.03423		670	0.08731	0.08356	0.07509	0.07226	0.0725	0.07267		670
	665	0.08728	0.09215	0.09082	0.0875	0.09673	0.08706		665	0.06277	0.06077	0.06181	0.06239	0.06147	0.06135		665	0.02549	0.02542	0.02496	0.02507	0.02496	0.02449		665	0.02195	0.02211	0.02195	0.021	0.01832	0.00521		665	0.0269	0.03207	0.02846	0.02812	0.02572	0.03106		665	0.08356	0.07811	0.0711	0.06823	0.06866	0.06877		665
	660	0.08167	0.08683	0.0858	0.08144	0.09104	0.08167		660	0.05675	0.055	0.05546	0.0565	0.05546	0.05546		660	0.02224	0.02261	0.02168	0.02203	0.02203	0.02156		660	0.01832	0.01958	0.01911	0.01847	0.015	0.00347		660	0.02409	0.02925	0.02563	0.02549	0.02289	0.02866		660	0.07975	0.07356	0.0667	0.06402	0.06474	0.06456		660
	655	0.07532	0.08078	0.0793	0.07576	0.08514	0.07546		655	0.05073	0.04991	0.05026	0.05165	0.0498	0.05026		655	0.01979	0.02004	0.01921	0.01945	0.01933	0.0191		655	0.01611	0.0169	0.01753	0.01642	0.01437	0.00221		655	0.02128	0.02728	0.02337	0.02352	0.02065	0.02681		655	0.07597	0.07011	0.06284	0.06095	0.06122	0.06108		655
	650	0.07	0.07539	0.07406	0.07052	0.08004	0.07015		650	0.04538	0.04425	0.04541	0.04598	0.04425	0.04437		650	0.01735	0.01734	0.01605	0.01699	0.01699	0.01734		650	0.01342	0.01437	0.01516	0.01421	0.0109	0.00142		650	0.01854	0.02479	0.02132	0.02138	0.01795	0.02411		650	0.07186	0.06644	0.05922	0.05724	0.05732	0.05763		650
	645	0.06409	0.06978	0.0686	0.06468	0.0745	0.06468		645	0.04114	0.03928	0.0409	0.04148	0.03975	0.04021		645	0.01525	0.0157	0.01418	0.01511	0.01535	0.01523		645	0.0109	0.012	0.01216	0.01247	0.00916	0.000947418		645	0.01658	0.02317	0.01951	0.01956	0.01585	0.02224		645	0.06826	0.06272	0.05594	0.05466	0.05434	0.0548		645
	640	0.0587	0.06446	0.06394	0.05966	0.06956	0.05966		640	0.0369	0.03605	0.03639	0.0372	0.03593	0.03628		640	0.01374	0.01324	0.01312	0.01301	0.01371	0.01347		640	0.00979	0.01042	0.01042	0.01011	0.00726	0.00111		640	0.01477	0.02116	0.01797	0.01777	0.01395	0.02074		640	0.06522	0.05942	0.05327	0.05198	0.05125	0.05248		640
	635	0.0539	0.05974	0.059	0.05508	0.0649	0.05471		635	0.03211	0.03143	0.03212	0.03316	0.0312	0.03131		635	0.01164	0.01172	0.01101	0.01101	0.01183	0.01195		635	0.00774	0.00821	0.00868	0.00837	0.00632	0.000315806		635	0.01317	0.01992	0.01677	0.01643	0.01248	0.01974		635	0.06224	0.05656	0.05072	0.04929	0.04862	0.04941		635
	630	0.04947	0.05523	0.05412	0.05051	0.05996	0.05021		630	0.02799	0.02704	0.02831	0.029	0.02738	0.0275		630	0.00978	0.01054	0.00972	0.00949	0.00961	0.00984		630	0.00647	0.00742	0.00726	0.00695	0.00474	-0.000473709		630	0.01133	0.01881	0.01542	0.01525	0.01135	0.01913		630	0.05945	0.05395	0.04781	0.04651	0.0462	0.04643		630
	625	0.04519	0.05095	0.04969	0.04608	0.05567	0.04585		625	0.02431	0.02369	0.02496	0.02565	0.02392	0.02403		625	0.00827	0.00926	0.00832	0.00808	0.00867	0.00855		625	0.00521	0.006	0.00553	0.00568	0.00458	0		625	0.0104	0.01707	0.01375	0.01406	0.01031	0.01727		625	0.05713	0.05075	0.04429	0.04385	0.04367	0.04412		625
	620	0.04083	0.04689	0.04578	0.04201	0.05176	0.04179		620	0.02096	0.02057	0.02184	0.02299	0.02091	0.02103		620	0.00675	0.00762	0.00726	0.0068	0.0075	0.0075		620	0.00426	0.00489	0.00505	0.00458	0.00347	0		620	0.00942	0.0158	0.0127	0.013	0.00908	0.01622		620	0.05491	0.04781	0.04196	0.04133	0.04171	0.04158		620
	615	0.03707	0.04305	0.04216	0.0381	0.04822	0.0381		615	0.01806	0.01779	0.01918	0.01987	0.01779	0.01791		615	0.00594	0.00586	0.00527	0.00539	0.00621	0.00586		615	0.00221	0.003	0.00316	0.00316	0.00221	0.000631612		615	0.00829	0.01514	0.01215	0.01178	0.00802	0.01539		615	0.05247	0.04474	0.04017	0.03937	0.03919	0.03912		615
	610	0.03382	0.03965	0.03847	0.03485	0.04504	0.03478		610	0.01527	0.01479	0.01641	0.01687	0.01456	0.01502		610	0.00501	0.00516	0.00422	0.00434	0.00516	0.0048		610	0.00221	0.00205	0.00253	0.00253	0.00158	0.00126		610	0.0077	0.0147	0.01178	0.01144	0.00738	0.01479		610	0.05129	0.04297	0.03903	0.03762	0.03717	0.03782		610
	605	0.0305	0.03633	0.03515	0.03168	0.04142	0.0316		605	0.01338	0.01294	0.01467	0.01502	0.01271	0.01329		605	0.00407	0.0041	0.00351	0.00363	0.00422	0.00375		605	0.00126	0.00221	0.00142	0.00126	0.00111	0.00189		605	0.00723	0.0143	0.01145	0.01084	0.00668	0.0142		605	0.04948	0.04142	0.0374	0.03605	0.03599	0.0364		605
	600	0.02703	0.03308	0.03212	0.0285	0.03884	0.0285		600	0.01082	0.01075	0.01225	0.01306	0.0104	0.01063		600	0.00338	0.00363	0.00281	0.00328	0.0034	0.0034		600	0.000789515	0.00158	0.00205	0.00174	0.000947418	0.00205		600	0.00644	0.01395	0.01086	0.01081	0.00623	0.01414		600	0.04821	0.04015	0.03567	0.03478	0.03486	0.03507		600
	595	0.024	0.0302	0.02939	0.0257	0.03603	0.02562		595	0.00892	0.00843	0.01005	0.01109	0.00832	0.00867		595	0.00256	0.00293	0.00223	0.00234	0.00258	0.00258		595	0.000473709	0.000789515	0.00111	0.00126	0.000631612	0.00237		595	0.00563	0.01332	0.00993	0.01006	0.00538	0.01333		595	0.04612	0.03834	0.03343	0.03297	0.03312	0.03352		595
	590	0.02141	0.02769	0.0268	0.02333	0.03345	0.02304		590	0.00758	0.00705	0.00878	0.01017	0.00728	0.00728		590	0.00221	0.00223	0.00176	0.00199	0.00199	0.00199		590	0.000315806	0.000789515	0.000789515	0.000789515	0.00111	0.00426		590	0.00531	0.01289	0.00966	0.00982	0.00517	0.01299		590	0.04547	0.03685	0.03239	0.03147	0.03148	0.03185		590
	585	0.01957	0.0257	0.02444	0.02112	0.03168	0.02104		585	0.00557	0.0052	0.00728	0.00832	0.00566	0.00508		585	0.00198	0.00223	0.00152	0.000937317	0.00187	0.00141		585	0.000789515	0.000473709	0.000473709	0.000157903	0.000947418	0.00521		585	0.00492	0.01268	0.00962	0.00946	0.00496	0.01289		585	0.04464	0.03588	0.03138	0.03062	0.03073	0.03098		585
	580	0.01757	0.02355	0.02215	0.01905	0.02961	0.01868		580	0.00424	0.00404	0.00635	0.00705	0.00439	0.00416		580	0.000931315	0.000702988	0.000351494	0	0.00105	0.000468658		580	0	0	0	0	0	0.00679		580	0.00491	0.0125	0.00972	0.00962	0.00465	0.01268		580	0.04385	0.035	0.03059	0.03017	0.0297	0.03023		580
	575	0.01484	0.02104	0.01971	0.01654	0.0271	0.01632		575	0.0029	0.003	0.00462	0.00578	0.00289	0.003		575	0.00128	0.00105	0.000585823	0.000351494	0.000820152	0.000937317		575	0.00142	0.00189	0.00221	0.00268	0.00189	0.00995		575	0.0046	0.01222	0.0093	0.00928	0.0044	0.01232		575	0.04293	0.03358	0.02939	0.02903	0.02869	0.02922		575
	570	0.01329	0.01927	0.01809	0.01477	0.02547	0.01462		570	0.00201	0.00196	0.00335	0.00462	0.00173	0.00208		570	0.000232829	0.000117165	-0.000117165	-0.000702988	0	0.000351494		570	0.00284	0.00379	0.00379	0.00411	0.00347	0.01374		570	0.00442	0.01214	0.0089	0.00902	0.00424	0.01226		570	0.04238	0.03245	0.02869	0.0282	0.02813	0.02849		570
	565	0.01152	0.01772	0.01647	0.01307	0.02392	0.01307		565	0.000780465	0.000924311	0.00231	0.00335	0.000693233	0.000924311		565	0	0.000234329	0	-0.000702988	-0.000117165	0.000468658		565	0.00884	0.00963	0.00947	0.00979	0.009	0.01958		565	0.00406	0.01203	0.00881	0.00877	0.00398	0.01243		565	0.04233	0.03134	0.02742	0.02717	0.02741	0.02762		565
	560	0.01004	0.01654	0.01506	0.01181	0.02311	0.01218		560	-0.00022299	-0.000346616	0.00185	0.00289	-0.000115539	-0.000462155		560	0.000232829	0.000234329	0.000351494	0	0.000351494	0.000351494		560	0.0199	0.02005	0.0199	0.01974	0.01847	0.02669		560	0.00404	0.01155	0.00884	0.00859	0.00398	0.01245		560	0.04205	0.03106	0.02642	0.0267	0.02659	0.0267		560
	555	0.00901	0.01499	0.01403	0.01041	0.02186	0.01071		555	-0.00022299	-0.000462155	0.00162	0.00243	-0.000462155	-0.000462155		555	0	0	0	0	0	0		555	0.03758	0.03853	0.03758	0.03679	0.03379	0.04027		555	0.00416	0.01194	0.00926	0.00874	0.00404	0.01238		555	0.04159	0.03032	0.02611	0.02637	0.02601	0.02624		555
	550	0.00746	0.01366	0.0127	0.00916	0.02045	0.00923		550	-0.00044598	-0.000462155	0.00116	0.0022	-0.000693233	-0.00104		550	0.000814901	0.000702988	0.000117165	0.000117165	0	0.000820152		550	0.06806	0.069	0.06821	0.06648	0.06048	0.06032		550	0.00488	0.01261	0.00967	0.00913	0.00462	0.01332		550	0.04135	0.02957	0.02606	0.02583	0.02573	0.02615		550
	545	0.00642	0.01277	0.01174	0.00834	0.01971	0.00797		545	-0.00156	-0.00127	0.000231078	0.00127	-0.0022	-0.00196		545	0.00268	0.00269	0.00223	0.00199	0.00258	0.00293		545	0.11401	0.11416	0.11432	0.11069	0.09995	0.087		545	0.00659	0.01385	0.01058	0.01047	0.00604	0.01469		545	0.042	0.02957	0.02621	0.02599	0.02574	0.02633		545
	540	0.00546	0.01167	0.01056	0.00716	0.01861	0.00687		540	-0.00234	-0.00173	-0.000115539	0.000693233	-0.00254	-0.00243		540	0.00675	0.00703	0.00668	0.00668	0.00703	0.0075		540	0.17101	0.17117	0.17038	0.16501	0.14906	0.11811		540	0.00941	0.01603	0.01287	0.01275	0.00868	0.01666		540	0.04268	0.02994	0.02689	0.02628	0.02622	0.02649		540
	535	0.00406	0.01049	0.00908	0.00591	0.0175	0.00583		535	-0.00212	-0.00196	0.000231078	0.00116	-0.0022	-0.00231		535	0.0149	0.015	0.01488	0.01476	0.01488	0.01605		535	0.22706	0.22738	0.2258	0.22012	0.19706	0.14653		535	0.01488	0.02136	0.01821	0.01819	0.01431	0.02193		535	0.04509	0.03232	0.02924	0.02865	0.02882	0.02883		535
	530	0.00347	0.00997	0.00849	0.00546	0.01691	0.00546		530	-0.00212	-0.00185	0.000231078	0.0015	-0.00196	-0.00185		530	0.02875	0.02894	0.02941	0.02859	0.02894	0.02999		530	0.27128	0.2708	0.27001	0.26259	0.23591	0.16927		530	0.02547	0.03155	0.02784	0.02795	0.0247	0.03158		530	0.05016	0.0376	0.03382	0.03339	0.03374	0.03363		530
	525	0.00318	0.00945	0.00812	0.0045	0.01669	0.00502		525	-0.00123	-0.000462155	0.0015	0.00254	-0.000808772	-0.000808772		525	0.04971	0.04979	0.05097	0.04991	0.05026	0.05132		525	0.29907	0.29828	0.29749	0.28849	0.25928	0.18143		525	0.04337	0.04816	0.04422	0.04411	0.04196	0.04801		525	0.05938	0.04736	0.04256	0.04164	0.04204	0.04182		525
	520	0.00251	0.00893	0.00783	0.00428	0.01661	0.00465		520	0.00066897	0.00162	0.00335	0.00485	0.0015	0.00104		520	0.0787	0.07838	0.07979	0.07885	0.07944	0.08073		520	0.31344	0.31265	0.31202	0.30286	0.27096	0.18759		520	0.06996	0.07237	0.06818	0.06812	0.06722	0.07157		520	0.07426	0.06318	0.05684	0.05499	0.05534	0.05514		520
	515	0.00229	0.00842	0.00761	0.00413	0.01639	0.00443		515	0.00468	0.00566	0.00763	0.00867	0.00555	0.00531		515	0.11409	0.11388	0.11623	0.11412	0.11517	0.11611		515	0.32465	0.32449	0.3226	0.31391	0.28138	0.19233		515	0.10412	0.10425	0.09881	0.09898	0.09999	0.10198		515	0.09662	0.08605	0.07786	0.07504	0.07486	0.07483		515
	510	0.00288	0.0093	0.00827	0.00487	0.0172	0.00502		510	0.01215	0.01259	0.01433	0.01571	0.01248	0.01213		510	0.15239	0.15325	0.15501	0.15302	0.15431	0.15466		510	0.33981	0.33965	0.33839	0.3297	0.2948	0.20101		510	0.14192	0.13976	0.13309	0.13344	0.13632	0.13622		510	0.12402	0.11407	0.10314	0.09942	0.09936	0.09933		510
	505	0.00495	0.01159	0.01034	0.00709	0.01942	0.00716		505	0.02576	0.026	0.02738	0.02888	0.026	0.0253		505	0.19104	0.19227	0.19426	0.19156	0.19285	0.19309		505	0.36002	0.35955	0.35876	0.34865	0.31202	0.2108		505	0.17876	0.17467	0.16696	0.16731	0.17225	0.17013		505	0.15253	0.14391	0.12968	0.12479	0.12549	0.12479		505
	500	0.01004	0.01669	0.01521	0.01204	0.02451	0.01248		500	0.04783	0.04841	0.04968	0.05072	0.04818	0.04702		500	0.22782	0.22941	0.2314	0.22906	0.23011	0.23046		500	0.38102	0.38039	0.37913	0.36823	0.32986	0.22027		500	0.214	0.20759	0.19875	0.19902	0.20587	0.20191		500	0.18025	0.17231	0.15545	0.14957	0.15025	0.14966		500
	495	0.02023	0.02695	0.0254	0.02245	0.03507	0.02326		495	0.08295	0.08226	0.08353	0.08423	0.08249	0.08145		495	0.26158	0.2628	0.26503	0.26268	0.26362	0.26374		495	0.39397	0.39334	0.39207	0.38055	0.34091	0.22659		495	0.24869	0.23998	0.23029	0.23053	0.23911	0.2333		495	0.20814	0.20107	0.18188	0.17515	0.17552	0.17495		495
	490	0.04142	0.04822	0.04681	0.04342	0.05627	0.04497		490	0.1309	0.12917	0.13044	0.13102	0.12998	0.12917		490	0.28941	0.29057	0.29326	0.29115	0.29197	0.29174		490	0.39649	0.39571	0.39428	0.38323	0.34233	0.22596		490	0.281	0.27025	0.25995	0.26017	0.27037	0.26293		490	0.23812	0.23211	0.21062	0.20264	0.20249	0.20226		490
	485	0.07834	0.08506	0.08366	0.07997	0.09355	0.08248		485	0.18887	0.18602	0.18717	0.18706	0.18729	0.18636		485	0.30896	0.30978	0.31318	0.31095	0.31178	0.31119		485	0.3897	0.38923	0.38813	0.37676	0.33712	0.22059		485	0.30678	0.29445	0.28358	0.28387	0.29491	0.28645		485	0.27194	0.2672	0.24269	0.23299	0.23324	0.23312		485
	480	0.13254	0.13852	0.1369	0.13291	0.14716	0.13638		480	0.2483	0.24471	0.24529	0.24494	0.24668	0.24529		480	0.31793	0.3188	0.32279	0.31951	0.3208	0.32068		480	0.37691	0.3766	0.37581	0.36539	0.32765	0.21412		480	0.321	0.30809	0.29671	0.29673	0.30869	0.29913		480	0.30356	0.3004	0.27286	0.26239	0.26252	0.2618		480
	475	0.1973	0.20269	0.20032	0.19567	0.21066	0.19996		475	0.2978	0.29289	0.29301	0.29312	0.2952	0.29393		475	0.32037	0.32103	0.32455	0.32232	0.32373	0.32337		475	0.36586	0.36586	0.3646	0.35465	0.31802	0.20843		475	0.32474	0.31129	0.29996	0.29955	0.31223	0.30241		475	0.32663	0.32485	0.2947	0.28401	0.284	0.28306		475
	470	0.2591	0.26368	0.26117	0.25578	0.27136	0.26021		470	0.3259	0.32074	0.32074	0.32016	0.3227	0.32201		470	0.31851	0.31974	0.32291	0.32009	0.32209	0.32185		470	0.35591	0.35607	0.35544	0.34533	0.30917	0.20433		470	0.32191	0.30836	0.29693	0.29648	0.30943	0.2996		470	0.33897	0.33758	0.30644	0.29547	0.29488	0.29404		470
	465	0.30281	0.30658	0.30444	0.29846	0.31426	0.302		465	0.33315	0.32744	0.32801	0.32767	0.32917	0.32917		465	0.31525	0.31716	0.32068	0.31775	0.31951	0.31904		465	0.34612	0.34565	0.34486	0.33523	0.30049	0.19896		465	0.31695	0.30378	0.29204	0.29213	0.30433	0.29497		465	0.34371	0.34218	0.31079	0.2992	0.29856	0.29798		465
	460	0.32467	0.32814	0.326	0.32009	0.33656	0.32282		460	0.32969	0.32374	0.3249	0.32386	0.32593	0.32605		460	0.31257	0.31377	0.31705	0.31506	0.31611	0.31623		460	0.33096	0.33081	0.33033	0.32117	0.28802	0.19154		460	0.31293	0.30009	0.28864	0.28868	0.30073	0.29121		460	0.34613	0.34445	0.31214	0.30076	0.30019	0.29959		460
	455	0.33191	0.33597	0.33338	0.32777	0.34453	0.32925		455	0.32501	0.31946	0.3205	0.32016	0.32201	0.32143		455	0.3064	0.30685	0.31142	0.30885	0.3099	0.31013		455	0.31012	0.30996	0.30996	0.30065	0.27033	0.18017		455	0.30883	0.29551	0.28496	0.28437	0.29693	0.2877		455	0.34872	0.34574	0.31375	0.30261	0.30256	0.30156		455
	450	0.3353	0.33929	0.33737	0.33109	0.34793	0.33309		450	0.32478	0.31912	0.3205	0.32039	0.32166	0.32189		450	0.29115	0.29233	0.2969	0.29361	0.29525	0.29584		450	0.28549	0.28659	0.28549	0.27728	0.25028	0.16817		450	0.29759	0.28507	0.27455	0.27382	0.28623	0.27749		450	0.34935	0.34651	0.31466	0.30371	0.30348	0.3026		450
	445	0.3421	0.34564	0.34372	0.33752	0.35428	0.33959		445	0.3249	0.31912	0.32016	0.32004	0.32143	0.32154		445	0.26834	0.2696	0.27358	0.27018	0.27182	0.27358		445	0.26307	0.26338	0.26307	0.25596	0.23133	0.15711		445	0.27476	0.26429	0.25416	0.25352	0.26486	0.25704		445	0.34464	0.34152	0.31037	0.29912	0.29867	0.29821		445
	440	0.34881	0.35288	0.35007	0.34424	0.36137	0.34616		440	0.31665	0.31057	0.31253	0.31242	0.31403	0.31311		440	0.24063	0.24194	0.24534	0.24253	0.24382	0.24616		440	0.24301	0.24443	0.24364	0.23749	0.21491	0.14969		440	0.24547	0.2367	0.22702	0.22682	0.23657	0.23047		440	0.3299	0.32581	0.29554	0.28472	0.28465	0.28289		440
	435	0.34859	0.35229	0.34985	0.34387	0.36129	0.3452		435	0.29468	0.28966	0.29116	0.29185	0.29208	0.29231		435	0.2142	0.21476	0.21875	0.21605	0.21769	0.21957		435	0.22928	0.2307	0.23085	0.22501	0.20338	0.14464		435	0.21694	0.20959	0.20069	0.20054	0.20867	0.20475		435	0.30714	0.30171	0.27312	0.26344	0.26365	0.26184		435
	430	0.33501	0.33922	0.33671	0.33117	0.34867	0.33139		430	0.26268	0.25858	0.26008	0.26089	0.26089	0.26031		430	0.19208	0.19262	0.19613	0.19414	0.19543	0.19789		430	0.2198	0.22091	0.22154	0.2157	0.19501	0.14132		430	0.19248	0.18633	0.17884	0.17827	0.18529	0.18281		430	0.28291	0.27585	0.25003	0.24079	0.24158	0.24017		430
	425	0.31123	0.31529	0.31337	0.30791	0.32526	0.30806		425	0.2299	0.22646	0.229	0.23004	0.229	0.22842		425	0.17299	0.17293	0.17633	0.17411	0.1754	0.17809		425	0.21096	0.21112	0.21175	0.2067	0.18806	0.13785		425	0.17194	0.16739	0.16009	0.15971	0.16577	0.16392		425	0.26112	0.25301	0.22932	0.22095	0.22107	0.22002		425
	420	0.28317	0.2879	0.28627	0.28037	0.29853	0.28074		420	0.20303	0.20046	0.20289	0.20416	0.20185	0.2015		420	0.156	0.1563	0.15934	0.15759	0.15864	0.16239		420	0.2018	0.20322	0.20322	0.19848	0.18143	0.13485		420	0.15355	0.15073	0.14333	0.14309	0.14795	0.147		420	0.24352	0.23287	0.21137	0.20433	0.20427	0.20255		420
	415	0.25733	0.26228	0.26065	0.25526	0.27261	0.25504		415	0.18062	0.17839	0.1807	0.18197	0.17955	0.18013		415	0.14109	0.14071	0.14446	0.14189	0.14364	0.14669		415	0.19122	0.1928	0.19375	0.18854	0.17369	0.13216		415	0.13742	0.13537	0.12856	0.12804	0.13217	0.13253		415	0.22817	0.21602	0.19608	0.18913	0.18931	0.18806		415
	410	0.23459	0.23939	0.23776	0.23244	0.25024	0.2323		410	0.16022	0.15806	0.16141	0.16222	0.15956	0.16037		410	0.1298	0.13005	0.13322	0.13099	0.13275	0.13568		410	0.18175	0.18317	0.18427	0.17969	0.16548	0.13027		410	0.1255	0.124	0.11749	0.11713	0.12066	0.12163		410	0.21486	0.2025	0.18364	0.17705	0.17716	0.17647		410
	405	0.2131	0.21805	0.21709	0.21155	0.22964	0.2114		405	0.14216	0.14154	0.14315	0.14489	0.14142	0.142		405	0.12573	0.1263	0.12865	0.12736	0.1283	0.13181		405	0.1748	0.17543	0.17669	0.17196	0.15853	0.12932		405	0.1211	0.11993	0.11363	0.11306	0.11663	0.11737		405	0.20878	0.19591	0.17741	0.17187	0.17188	0.17067		405
	400	0.19154	0.197	0.19589	0.19102	0.20889	0.19043		400	0.12989	0.12952	0.1316	0.13368	0.12987	0.12975		400	0.12899	0.12865	0.13158	0.12935	0.13146	0.13497		400	0.17038	0.1718	0.17322	0.1699	0.15806	0.13232		400	0.12666	0.12432	0.11863	0.11808	0.12197	0.12249		400	0.21616	0.20354	0.18447	0.17823	0.17799	0.1776		400
	395	0.17241	0.17825	0.17655	0.17227	0.19058	0.17227		395	0.12599	0.12617	0.12825	0.13044	0.12628	0.12652		395	0.14203	0.14212	0.14505	0.14294	0.14376	0.14833		395	0.17796	0.17922	0.17954	0.17622	0.16564	0.14022		395	0.1531	0.14829	0.14224	0.14195	0.14737	0.14659		395	0.25647	0.24525	0.22231	0.21411	0.21397	0.21372		395
	390	0.15809	0.16392	0.16193	0.15772	0.17633	0.1575		390	0.13725	0.13749	0.14038	0.14188	0.13761	0.13772		390	0.18929	0.18957	0.19332	0.19121	0.19156	0.19742		390	0.21775	0.2187	0.22012	0.21427	0.20069	0.16501		390	0.25148	0.24004	0.23205	0.23255	0.24194	0.23561		390	0.38496	0.38055	0.34575	0.33318	0.33311	0.33211		390
	385	0.14731	0.15329	0.15167	0.14738	0.16665	0.14701		385	0.18174	0.1822	0.18452	0.18544	0.18116	0.18197		385	0.34901	0.35126	0.35431	0.35114	0.35161	0.36087		385	0.35876	0.36049	0.36065	0.35086	0.32433	0.24017		385	0.52174	0.49615	0.48308	0.48458	0.50282	0.48414		385	0.67053	0.68143	0.62165	0.59904	0.59924	0.59678		385
	380	0.14199	0.14797	0.14605	0.14177	0.16171	0.14192		380	0.33036	0.32917	0.3294	0.32871	0.32813	0.32721		380	0.73702	0.74118	0.74915	0.73943	0.74247	0.75255		380	0.70472	0.70583	0.70488	0.68419	0.6234	0.40865		380	1	0.94351	0.91851	0.92056	0.95902	0.91488		380	0.97015	1	0.90939	0.87458	0.87532	0.87194		380
	375	0.151	0.15565	0.1541	0.14967	0.17116	0.15093		375	0.6916	0.68179	0.68075	0.67556	0.68607	0.68214		375	1	1.0068	1.02027	1.00562	1.01219	1.00633		375	1	0.99653	0.99321	0.96842	0.87668	0.53055		375	0.94348	0.89638	0.87015	0.87149	0.91022	0.86985		375	0.90737	0.93194	0.849	0.8149	0.81729	0.81484		375
	370	0.20978	0.21561	0.21317	0.20867	0.23104	0.21199		370	1	0.98312	0.98243	0.97688	0.99132	0.98924		370	0.78487	0.7891	0.79988	0.79098	0.79379	0.79004		370	0.82552	0.82062	0.82125	0.80231	0.72999	0.44844		370	0.72605	0.69099	0.66644	0.66758	0.70079	0.66752		370	0.79564	0.80744	0.735	0.70463	0.70495	0.70466		370
	365	0.43233	0.43654	0.43137	0.42546	0.44754	0.43661		365	0.91738	0.90178	0.90143	0.8997	0.90929	0.90894		365	0.66799	0.67018	0.6812	0.67358	0.67405	0.67674		365	0.70472	0.69967	0.6973	0.68135	0.62766	0.39949		365	0.69018	0.65676	0.63224	0.63436	0.66474	0.63276		365	0.79059	0.80008	0.73057	0.69893	0.69615	0.69677		365
	360	0.89323	0.88902	0.88141	0.87182	0.89079	0.88503		360	0.76251	0.75019	0.75019	0.74869	0.75505	0.75805		360	0.68533	0.68811	0.69818	0.68858	0.69361	0.69514		360	0.71577	0.71072	0.70977	0.69177	0.64298	0.41055		360	0.70389	0.66872	0.64542	0.6462	0.67689	0.64693		360	0.79193	0.80154	0.73085	0.6998	0.69964	0.69739		360
	355	1	0.99727	0.99498	0.98316	1.00753	0.98302		355	0.71959	0.70606	0.7056	0.70687	0.71149	0.71519		355	0.65925	0.66057	0.66901	0.66491	0.66866	0.66889		355	0.69398	0.68925	0.68956	0.67156	0.62751	0.40328		355	0.62111	0.59038	0.57133	0.56917	0.5993	0.57265		355	0.73139	0.73337	0.6676	0.64253	0.64218	0.63982		355
	350	0.87536	0.87743	0.873	0.86414	0.88776	0.86502		350	0.66919	0.65996	0.65926	0.66065	0.66389	0.6662		350	0.56321	0.56719	0.57504	0.56766	0.57411	0.57633		350	0.60887	0.60619	0.60382	0.59293	0.55882	0.36444		350	0.52603	0.49854	0.48112	0.47965	0.50677	0.48447		350	0.66494	0.66522	0.60462	0.58186	0.58187	0.57713		350
	345	0.84671	0.85003	0.84546	0.83689	0.85934	0.83955		345	0.56952	0.5614	0.56267	0.56371	0.56498	0.56914		345	0.50524	0.50908	0.51646	0.50967	0.51377	0.52091		345	0.55535	0.55013	0.55156	0.54034	0.51524	0.34091		345	0.47848	0.45271	0.43439	0.43456	0.45837	0.43831		345	0.62912	0.63008	0.56945	0.54911	0.54969	0.54453		345
	340	0.81754	0.82168	0.81873	0.80676	0.83342	0.81082		340	0.49771	0.48908	0.49012	0.49127	0.49439	0.49647		340	0.46764	0.4676	0.47663	0.47053	0.47381	0.486		340	0.51524	0.50797	0.51003	0.49897	0.48192	0.32354		340	0.43058	0.4067	0.39046	0.38936	0.41327	0.39483		340	0.58944	0.58752	0.5337	0.5154	0.51147	0.50839		340
	335	0.72709	0.73448	0.73256	0.71963	0.7488	0.72347		335	0.46237	0.45811	0.45846	0.45996	0.461	0.46112		335	0.41176	0.41336	0.41886	0.41476	0.42062	0.43773		335	0.4535	0.4486	0.44955	0.4396	0.43186	0.2937		335	0.37248	0.35188	0.33792	0.3366	0.35715	0.34174		335	0.53904	0.53274	0.48716	0.46944	0.46525	0.46194		335
	330	0.65591	0.66049	0.6596	0.64838	0.67806	0.6534		330	0.42859	0.42426	0.42622	0.42946	0.42842	0.4305		330	0.35437	0.35735	0.36216	0.35712	0.36356	0.38465		330	0.38623	0.38323	0.38228	0.37439	0.37628	0.25659		330	0.31969	0.30225	0.28966	0.28803	0.30611	0.29264		330	0.49258	0.48105	0.44052	0.42354	0.42331	0.4178		330
	325	0.6105	0.6136	0.61227	0.60312	0.6314	0.60961		325	0.38733	0.38035	0.38463	0.39087	0.38729	0.3889		325	0.30256	0.30357	0.30908	0.30498	0.31178	0.33685		325	0.3267	0.32339	0.32402	0.32133	0.32402	0.22849		325	0.26893	0.25672	0.24517	0.24274	0.26005	0.2475		325	0.44106	0.42895	0.39248	0.37233	0.37496	0.3718		325
	320	0.55586	0.56007	0.5583	0.54995	0.57676	0.55453		320	0.34095	0.3376	0.34223	0.34685	0.34119	0.34546		320	0.25437	0.25413	0.26198	0.25718	0.26385	0.29385		320	0.27617	0.27065	0.27301	0.26922	0.28154	0.20322		320	0.22212	0.20779	0.19537	0.19543	0.21452	0.20034		320	0.38225	0.36299	0.32856	0.30933	0.30946	0.31237		320
	315	0.49184	0.49723	0.4962	0.48889	0.51517	0.4911		315	0.29134	0.29012	0.29682	0.29913	0.29	0.29278		315	0.20931	0.20914	0.21465	0.2123	0.21547	0.24897		315	0.22406	0.22659	0.22706	0.22217	0.24064	0.17496		315	0.18315	0.16182	0.15018	0.15134	0.17534	0.15742		315	0.3276	0.29434	0.26361	0.24987	0.24835	0.24932		315
	310	0.42804	0.43425	0.43181	0.42516	0.45404	0.42797		310	0.23826	0.23986	0.24471	0.24887	0.23963	0.24286		310	0.17322	0.17317	0.17832	0.1768	0.1795	0.2123		310	0.18759	0.19059	0.1909	0.19012	0.2108	0.16296		310	0.15415	0.13344	0.12403	0.1234	0.14711	0.1301		310	0.28506	0.24632	0.21961	0.20953	0.20866	0.20724		310
	305	0.3596	0.36543	0.36432	0.35797	0.38655	0.35989		305	0.18965	0.19156	0.19792	0.20173	0.19087	0.19341		305	0.15099	0.15208	0.15806	0.15454	0.15794	0.18969		305	0.17259	0.17511	0.17622	0.1759	0.19864	0.15885		305	0.14195	0.12233	0.11225	0.11186	0.13475	0.11958		305	0.25661	0.21419	0.19113	0.1834	0.18002	0.18087		305
	300	0.28915	0.29558	0.29403	0.28878	0.31795	0.29115		300	0.15397	0.15921	0.16407	0.17019	0.15644	0.15829		300	0.14505	0.14411	0.15079	0.14868	0.15149	0.18137		300	0.17638	0.17796	0.18064	0.18001	0.2078	0.16785		300	0.13776	0.11762	0.10745	0.10993	0.13089	0.11484		300	0.23353	0.19102	0.16977	0.16072	0.15955	0.16249		300
[truncated: 55 more columns]

## Sheet: FigureS24
	AF2							AF3
	Dye concentration (μM)	Cell viability						Dye concentration (μM)	Cell viability
		group 1	group 2	group 3	mean	sd			group 1	group 2	group 3	mean	sd
	200 nM	0.95917	1.01754	0.98747	0.98806	0.02919		200 nM	0.98519	0.97375	1.06703	1.00865	0.05088
	500 nM	0.97067	0.98747	0.94236	0.96683	0.0228		500 nM	0.96055	0.92358	0.93634	0.94016	0.01877
	1 uM	0.97022	0.94281	0.94369	0.95224	0.01558		1 uM	0.91742	1.02699	1.01291	0.98577	0.05961
	2 uM	0.9145	0.91008	0.85525	0.89328	0.03301		2 uM	1.00411	0.95571	0.9337	0.96451	0.03602
	5 uM	0.94767	0.89682	0.9061	0.91686	0.02708		5 uM	0.95395	1.02699	1.04327	1.00807	0.04757
	10 uM	0.91362	0.84287	0.81279	0.85643	0.05176		10 uM	1.02259	0.95527	0.85406	0.94397	0.08483
	20 uM	0.73364	0.70268	0.68278	0.70637	0.02563		20 uM	0.68246	0.62394	0.64506	0.65048	0.02964

## Sheet: FigureS26
	a										c
	Laser irradiation time (s)	Absorbance remaining		Laser irradiation time (min)	Absorbance remaining						Laser irradiation time (min)	Fluorescence remaining
		Cy7Cl			AF2	AF3	AF11	AF14				AF3	IR1048
	0	1		0	1	1	1	1			0	1	1
	10	0.44337		1	0.96492	1.01921	1.02491	1.01233			15	0.99342	0.87288
	20	0.23285		4	0.99447	1.02278	1.00242	0.97949			30	0.97257	0.74959
	40	0.14751		10	1.03209	1.02723	1.02478	1.00653			60	0.95039	0.62965
	60	0.10856		20	1.06859	1.04179	1.02771	1.00896			90	0.91264	0.54165
	100	0.07204		30	1.05901	1.04601	1.02778	1.03676			120	0.87927	0.46501
	140	0.05631

## Sheet: FigureS27
	time (min)	RK/LK (AF3-COOH)						time (min)	RK/LK (AF3-Dextran)
		group 1	group 2	group 3	mean	sd			group 1	group 2	group 3	mean	sd
	1	1.1362	0.9444	0.8815	0.98737	0.13267		1	0.9844	1.2262	0.7826	0.99773	0.2221
	3	1.162	1.0373	1.0804	1.09323	0.06333		10	1.8195	1.5565	0.8477	1.4079	0.50265
	7	0.9224	0.6443	0.806	0.7909	0.13966		20	0.9164	0.9326	1.3321	1.06037	0.23547
	11	0.8953	0.8046	1.1184	0.93943	0.16149		30	1.705	1.3388	2.0146	1.68613	0.33829
	20	0.9422	1.1409	0.7102	0.9311	0.21556		40	1.6779	1.1126	1.4043	1.39827	0.2827
	40	0.8743	1.0056	0.9865	0.95547	0.07094		60	1.898	1.0001	1.7422	1.54677	0.47979
	80	0.9566	0.8536	0.6127	0.80763	0.1765		80	1.277	1.0534	1.0798	1.13673	0.12219

## Sheet: FigureS28
	b				d
	Wavelength (nm)	Normalized intensity			Pixels	Normalized intensity
		AF2	AF3			AF2	AF3
	730	0.42039	0.51274		0	0	0.11135
	808	0.52008	0.7213		1	0	0.11122
	940	0.558	1		2	0	0.11203
					3	0	0.11159
					4	0	0.11196
					5	0	0.1132
					6	0	0.11427
					7	0	0.11411
					8	0	0.11369
					9	0	0.1124
					10	0	0.11307
					11	0	0.11294
					12	0	0.11252
					13	0	0.11227
					14	0	0.1116
					15	0	0.11159
					16	0	0.11128
					17	0	0.11065
					18	0	0.11214
					19	0	0.11162
					20	0	0.1106
					21	0	0.11018
					22	0	0.11019
					23	0	0.11018
					24	0	0.11025
					25	0	0.11046
					26	0	0.11103
					27	0	0.11235
					28	0	0.11073
					29	0	0.10925
					30	0	0.10953
					31	0	0.10948
					32	0	0.10955
					33	0	0.10887
					34	0	0.10811
					35	0	0.10616
					36	0	0.10577
					37	0	0.1056
					38	0.00327	0.1056
					39	0.05736	0.10646
					40	0.07645	0.10932
					41	0.0849	0.11171
					42	0.09027	0.11369
					43	0.0941	0.11573
					44	0.09722	0.11761
					45	0.09475	0.12015
					46	0.08623	0.11995
					47	0.07533	0.11714
					48	0.06522	0.11597
					49	0.05461	0.11489
					50	0.05141	0.11301
					51	0.04769	0.11113
					52	0.04333	0.11065
					53	0.04344	0.11017
					54	0.04526	0.10812
					55	0.04805	0.10559
					56	0.04863	0.10311
					57	0.0508	0.10033
					58	0.05614	0.09789
					59	0.08263	0.09473
					60	0.16409	0.08915
					61	0.21907	0.08299
					62	0.23687	0.0795
					63	0.24949	0.07535
					64	0.28026	0.06667
					65	0.34977	0.04758
					66	0.56078	0.02135
					67	0.8269	0
					68	1.03867	0
					69	1.19359	0
					70	1.23312	0
					71	1.24398	0
					72	1.24947	0
					73	1.24619	0
					74	1.23823	0
					75	1.22055	0
					76	1.18142	0
					77	1.14647	0
					78	1.11026	0
					79	1.08805	0
					80	1.06517	0
					81	1.05252	0
					82	1.04005	0
					83	1.02374	0
					84	1.01286	0
					85	0.99692	0
					86	0.98601	0
					87	0.98181	0
					88	0.97581	0
					89	0.97081	0
					90	0.96451	0
					91	0.95836	0
					92	0.95536	0
					93	0.95128	0
					94	0.94714	0
					95	0.9449	0
					96	0.94227	0
					97	0.93957	0
					98	0.93461	0.00146
					99	0.93123	0.00318
					100	0.92739	0.00456
					101	0.92295	0.00947
					102	0.91988	0.01214
					103	0.91484	0.01569
					104	0.91316	0.017
					105	0.90988	0.02026
					106	0.90652	0.02294
					107	0.90601	0.02568
					108	0.90487	0.02731
					109	0.90253	0.03169
					110	0.89978	0.03631
					111	0.89213	0.0386
					112	0.89009	0.03951
					113	0.88848	0.04195
					114	0.885	0.04357
					115	0.88414	0.04109
					116	0.88031	0.0397
					117	0.87838	0.03834
					118	0.87694	0.03864
					119	0.87619	0.03865
					120	0.87233	0.03854
					121	0.86839	0.03885
					122	0.86457	0.04068
					123	0.86111	0.0446
					124	0.85827	0.04678
					125	0.85624	0.04636
					126	0.8518	0.04758
					127	0.84588	0.04728
					128	0.84136	0.04923
					129	0.84088	0.0527
					130	0.8372	0.05435
					131	0.83363	0.05251
					132	0.82565	0.05449
					133	0.82246	0.05615
					134	0.81896	0.05758
					135	0.81318	0.05699
					136	0.81288	0.05538
					137	0.81133	0.05463
					138	0.81162	0.05353
					139	0.81108	0.05288
					140	0.81051	0.05356
					141	0.80916	0.05457
					142	0.80724	0.05517
					143	0.80764	0.05584
					144	0.80743	0.05505
					145	0.80607	0.0543
					146	0.80457	0.05374
					147	0.80619	0.05336
					148	0.80687	0.05288
					149	0.80958	0.05189
					150	0.81265	0.04907
					151	0.81504	0.04677
					152	0.81948	0.04595
					153	0.82356	0.04584
					154	0.82797	0.04424
					155	0.83363	0.04199
					156	0.84712	0.03464
					157	0.85818	0.02952
					158	0.86858	0.02657
					159	0.88019	0.02071
					160	0.88686	0.01738
					161	0.8985	0.01196
					162	0.90085	0.01171
					163	0.90014	0.01092
					164	0.89774	0.01212
					165	0.88514	0.02012
					166	0.86406	0.04442
					167	0.6711	0.07711
					168	0.43423	0.10254
					169	0.31707	0.11557
					170	0.22146	0.1216
					171	0.17902	0.12833
					172	0.15865	0.13335
					173	0.15145	0.1361
					174	0.13871	0.13885
					175	0.11927	0.13769
					176	0.07583	0.13894
					177	0.01996	0.13911
					178	0	0.13916
					179	0	0.13892
					180	0	0.1383
					181	0	0.1362
					182	0	0.13623
					183	0	0.13658
					184	0	0.13637
					185	0	0.13634
					186	0	0.13639
					187	0	0.13748
					188	0	0.1372
					189	8e-05	0.13774
					190	0.01504	0.13699
					191	0.02019	0.13614
					192	0.02733	0.13726
					193	0.02976	0.13774
					194	0.03191	0.1392
					195	0.02716	0.13999
					196	0.01745	0.14301
					197	0.00201	0.14396
					198	0	0.14582
					199	0	0.14712
					200	0	0.14814
					201	0	0.15071
					202	0	0.1515
					203	0	0.15327
					204	0	0.15563
					205	0	0.15745
					206	0	0.16891
					207	0	0.18016
					208	0	0.21505
					209	0	0.22946
					210	0	0.23139
					211	0	0.23974
					212	0	0.24861
					213	0	0.2553
					214	0	0.25358
					215	0	0.24365
					216	0	0.23633
					217	0	0.23004
					218	0	0.2216
					219	0	0.21359
					220	0	0.21041
					221	0	0.20429
					222	0	0.19658
					223	0	0.19344
					224	0	0.19295
					225	0	0.19339
					226	0	0.19645
					227	0	0.20296
					228	0	0.20662
					229	0	0.20899
					230	0	0.21561
					231	0	0.22484
					232	0	0.24349
					233	0	0.27715
					234	0	0.30999
					235	0	0.3321
					236	0	0.35406
					237	0	0.37527
					238	0	0.43036
					239	0	0.54295
					240	0	0.73432
					241	0	0.96673
					242	0	1.0254
					243	0	1.04312
					244	0	1.03966
					245	0	1.03644
					246	0.02379	0.99833
					247	0.15	0.88762
					248	0.19576	0.80151
					249	0.21055	0.77447
					250	0.21484	0.7579
					251	0.21736	0.74716
					252	0.21854	0.74449
					253	0.21526	0.74426
					254	0.20964	0.7445
					255	0.19501	0.75057
					256	0.17901	0.75814
					257	0.15311	0.77312
					258	0.1286	0.786
					259	0.10518	0.79702
					260	0.08072	0.82889
					261	0.06383	0.83897
					262	0.0483	0.85534
					263	0.03089	0.87101
					264	0.01364	0.88146
					265	0.00184	0.88767
					266	0	0.89521
					267	0	0.90161
					268	0	0.90706
					269	0	0.91375
					270	0	0.92528
					271	0	0.93646
					272	0	0.944
					273	0	0.9508
					274	0	0.95606
					275	0	0.96092
					276	0	0.96738
					277	0	0.97083
					278	0	0.97595
					279	0	0.98225
					280	0	0.98772
					281	0	0.99457
					282	0	1.00689
					283	0	1.01073
					284	0	1.0191
					285	0	1.023
					286	0	1.03078
					287	0	1.03814
					288	0	1.04461
					289	0	1.0471
					290	0	1.04889
					291	0	1.05157
					292	0	1.0553
					293	0	1.05825
					294	0	1.05888
					295	0	1.06025
					296	0	1.06376
					297	0	1.06264
					298	0	1.06478
					299	0	1.06247
					300	0	1.06245
					301	0	1.06672
					302	0	1.07108
					303	0	1.07404
					304	0	1.07477
					305	0	1.07547
					306	0	1.07486
					307	0	1.07492
					308	0	1.07576
					309	0	1.07534
					310	0	1.07483
					311	0	1.07479
					312	0	1.07415
					313	0	1.07712
					314	0	1.07817
					315	0	1.07713
					316	0	1.07489
					317	0	1.07244
					318	0	1.06359
					319	0	1.05694
					320	0	1.0495
					321	0	1.04157
					322	0	1.03656
					323	0	1.03267
					324	0	1.0293
					325	0	1.02625
					326	0	1.02162
					327	0	1.01494
					328	0	1.01582
					329	0	1.01602
					330	0	1.01938
					331	0	1.02093
					332	0	1.02799
					333	0	1.03824
					334	0	1.05935
					335	0	1.09388
					336	0	1.17873
					337	0	1.28093
					338	0	1.33878
					339	0	1.37025
					340	0	1.37374
					341	0	1.32952
					342	0	1.24217
					343	0	0.78539
					344	0	0.52689
					345	0	0.46867
					346	0	0.44412
					347	0	0.42354
					348	0	0.3913
					349	0	0.35169
					350	0	0.28815
					351	0	0.24661
					352	0	0.2328
					353	0	0.22634
					354	0	0.22043
					355	0	0.21613
					356	0	0.21185
					357	0	0.20712
					358	0	0.20515
					359	0	0.20375
					360	0	0.20297
					361	0	0.20331
					362	0	0.20449
					363	0	0.2052
					364	0	0.21138
					365	0	0.22093
					366	0	0.22899
					367	0	0.25641
					368	0	0.2697
					369	0	0.28674
					370	0	0.29632
					371	0	0.30612
					372	0	0.31788
					373	0	0.32392
					374	0	0.32259
					375	0	0.32068
					376	0	0.3149
					377	0	0.31039
					378	0	0.30313
					379	0	0.23929
					380	0	0.18566
					381	0	0.16903
					382	0	0.16063
					383	0	0.15361
					384	0	0.15106
					385	0	0.14881
					386	0	0.14735
					387	0	0.14587
					388	0	0.14473
					389	0	0.14403
					390	0	0.14086
					391	0	0.13924
					392	0	0.13704
					393	0	0.1355
					394	0	0.13514
					395	0	0.13504
					396	0	0.13511
					397	0	0.13557
					398	0	0.1353
					399	0	0.13422
					400	0	0.13254
					401	0	0.13202
					402	0	0.13162
					403	0	0.13146
					404	0	0.13137
					405	0	0.13135
					406	0	0.13139
					407	0	0.13116
					408	0	0.13113
					409	0	0.13184
					410	0	0.13252
					411	0	0.13247
					412	0	0.13269
					413	0	0.13281
					414	0	0.13243
					415	0	0.13231

## Sheet: FigureS29
	b						d
	Wavelength (nm)	Absorption					AF2-Ac			AF2
		AF2Ac at pH 7	AF2 at pH 7	AF2 at pH 13			pH	Normalized Abs.		pH	Normalized Abs.
	1100	-0.00707	0.01169	0.000436843			1	0.00246		7	1
	1095	-0.00738	0.01206	0.000444843			2	0.01147		8	0.94168
	1090	-0.00662	0.0128	0.000809843			3	0.00674		9	0.99512
	1085	-0.00664	0.01344	0.000963843			5	-0.00126		9.5	0.98045
	1080	-0.00625	0.01424	0.000953843			7	-0.000661914		10	0.91317
	1075	-0.00616	0.0155	0.00132			12	0		10.5	0.82652
	1070	-0.00571	0.01665	0.00124						11	0.61517
	1065	-0.00556	0.01782	0.00118						11.5	0.34733
	1060	-0.00528	0.01936	0.00125						12	0.12903
	1055	-0.00491	0.0212	0.00138						13	0.00877
	1050	-0.00456	0.02311	0.00155
	1045	-0.00461	0.02532	0.00138
	1040	-0.00463	0.02762	0.00109
	1035	-0.00446	0.0303	0.00108
	1030	-0.00431	0.03314	0.00103
	1025	-0.00386	0.03614	0.000819843
	1020	-0.00434	0.0392	0.000307843
	1015	-0.00425	0.04306	0.000355843
	1010	-0.00368	0.04743	0.000593843
	1005	-0.00374	0.05231	0.000410843
	1000	-0.00361	0.05795	-0.000221157
	995	-0.004	0.06433	-0.000488157
	990	-0.00409	0.07198	-0.000794157
	985	-0.00433	0.08023	-0.000902157
	980	-0.0047	0.08899	-0.0013
	975	-0.00511	0.09923	-0.00135
	970	-0.00506	0.10988	-0.000985157
	965	-0.0051	0.12032	-0.000922157
	960	-0.0048	0.13172	-0.000448157
	955	-0.00427	0.14283	0.000215843
	950	-0.00319	0.15339	0.000583843
	945	-0.00235	0.16392	0.00191
	940	-0.00245	0.17357	0.00206
	935	-0.00226	0.18323	0.00249
	930	-0.00135	0.1937	0.00281
	925	-0.00111	0.20435	0.00282
	920	-0.000267808	0.21491	0.00433
	915	-0.000500808	0.22487	0.00386
	910	0.000536192	0.23616	0.00468
	905	0.000247192	0.24581	0.00434
	900	0.000463192	0.25459	0.00463
	895	-0.001	0.26024	0.00492
	890	-3.78076e-05	0.26795	0.00436
	885	0.000335192	0.27258	0.00466
	880	-0.000700808	0.27324	0.00364
	875	-0.000181808	0.27467	0.00241
	870	0.00101	0.2765	0.00439
	865	-0.000429808	0.27561	0.00291
	860	0.000127192	0.27838	0.00345
	855	0.000931192	0.29277	0.00192
	850	-0.00299	0.28716	-0.000478157
	845	-0.00567	0.28565	0.0021
	840	-0.00164	0.2827	0.00238
	835	-0.00208	0.28253	0.00308
	830	-0.00128	0.282	0.00247
	825	9.31924e-05	0.2796	0.00393
	820	0.00131	0.27718	0.00461
	815	0.00329	0.27708	0.00712
	810	0.000719192	0.27369	0.00465
	805	0.000870192	0.27212	0.00578
	800	0.00133	0.26863	0.00587
	795	0.00151	0.26391	0.00572
	790	0.00131	0.25908	0.00609
	785	6.81924e-05	0.25092	0.0062
	780	0.00172	0.24366	0.00691
	775	0.00278	0.23417	0.00833
	770	0.000968192	0.22253	0.00754
	765	0.00257	0.2138	0.0092
	760	0.00236	0.20224	0.0105
	755	0.00306	0.19383	0.01153
	750	0.00328	0.18409	0.01222
	745	0.00253	0.17484	0.01355
	740	0.00274	0.16576	0.01487
	735	0.00359	0.15797	0.01753
	730	0.00339	0.1492	0.01949
	725	0.00392	0.14155	0.02161
	720	0.00399	0.134	0.0238
	715	0.00428	0.12623	0.02572
	710	0.00454	0.11861	0.029
	705	0.00498	0.11117	0.03236
	700	0.00538	0.10391	0.03513
	695	0.00577	0.096	0.03796
	690	0.00533	0.08813	0.04109
	685	0.00494	0.08126	0.04426
	680	0.00551	0.07573	0.04795
	675	0.006	0.06972	0.0526
	670	0.00671	0.06423	0.05677
	665	0.00678	0.05924	0.06131
	660	0.00712	0.05453	0.0647
	655	0.00759	0.0505	0.06912
	650	0.00771	0.04609	0.07319
	645	0.00771	0.04235	0.07678
	640	0.00785	0.03936	0.08065
	635	0.00851	0.03593	0.08448
	630	0.00906	0.03353	0.08801
	625	0.00932	0.03096	0.09175
	620	0.00979	0.02874	0.09497
	615	0.00983	0.02645	0.09747
	610	0.01019	0.02416	0.09983
	605	0.0108	0.02288	0.10232
	600	0.01067	0.02123	0.10409
	595	0.01129	0.02017	0.1058
	590	0.012	0.01889	0.10698
	585	0.01248	0.01768	0.10707
	580	0.01261	0.01668	0.10703
	575	0.01324	0.0161	0.10664
	570	0.01381	0.0158	0.10582
	565	0.01394	0.0151	0.10443
	560	0.01419	0.01435	0.10249
	555	0.01448	0.0138	0.10019
	550	0.01499	0.01353	0.09798
	545	0.01553	0.01333	0.09517
	540	0.01631	0.01325	0.09191
	535	0.01758	0.01361	0.08855
	530	0.01847	0.01388	0.08478
	525	0.01937	0.01484	0.08068
	520	0.02068	0.01697	0.07664
	515	0.02142	0.02051	0.07265
	510	0.02221	0.02695	0.06884
	505	0.02297	0.03865	0.06498
	500	0.02401	0.05771	0.06115
	495	0.02453	0.08577	0.05714
	490	0.02489	0.12351	0.05358
	485	0.0261	0.16897	0.05001
	480	0.02867	0.21429	0.04771
	475	0.03086	0.25097	0.04507
	470	0.03323	0.27144	0.04303
	465	0.03566	0.2761	0.04126
	460	0.03812	0.27324	0.04063
	455	0.04099	0.27042	0.04091
	450	0.04423	0.27045	0.0415
	445	0.04745	0.26925	0.04255
	440	0.05031	0.26083	0.0443
	435	0.05331	0.2432	0.04785
	430	0.05627	0.21841	0.05237
	425	0.05991	0.19427	0.05873
	420	0.06332	0.17472	0.06754
	415	0.06553	0.15747	0.07669
	410	0.06719	0.14187	0.08661
	405	0.06898	0.12927	0.09773
	400	0.07049	0.12095	0.10866
	395	0.06998	0.11992	0.11996
	390	0.06968	0.13119	0.13343
	385	0.06997	0.17597	0.15048
	380	0.06912	0.31259	0.17253
	375	0.06652	0.58283	0.20163
	370	0.06553	0.78076	0.23788
	365	0.06466	0.70781	0.2774
	360	0.06163	0.60469	0.31952
	355	0.06075	0.56977	0.36432
	350	0.06216	0.52521	0.40701
	345	0.06489	0.45117	0.44687
	340	0.06645	0.39844	0.48132
	335	0.06792	0.37554	0.50838
	330	0.07606	0.3509	0.53347
	325	0.08602	0.31916	0.54657
	320	0.09151	0.2858	0.55705
	315	0.1031	0.25339	0.54816
	310	0.13009	0.21475	0.50175
	305	0.16512	0.17813	0.44305
	300	0.20729	0.15034	0.38189

## Sheet: FigureS30
	Wavelength (nm)	Emission
		AF2B	AF2B+ONOO-
	900	-0.00185	0.0102
	905	0.00188	0.07051
	910	0.00999	0.13091
	915	0.00813	0.1842
	920	0.01008	0.23312
	925	0.01239	0.27533
	930	0.0144	0.31048
	935	0.01416	0.33227
	940	0.01488	0.34475
	945	0.01507	0.35213
	950	0.01611	0.35267
	955	0.01455	0.35057
	960	0.01499	0.34495
	965	0.01527	0.341
	970	0.01428	0.33317
	975	0.01552	0.32823
	980	0.01596	0.32219
	985	0.01669	0.31403
	990	0.01611	0.30743
	995	0.01495	0.2995
	1000	0.01443	0.2917
	1005	0.01396	0.28431
	1010	0.01404	0.27793
	1015	0.0133	0.27066
	1020	0.01286	0.26282
	1025	0.01319	0.25723
	1030	0.01179	0.25084
	1035	0.0121	0.24596
	1040	0.01329	0.24034
	1045	0.01374	0.23592
	1050	0.01606	0.23108
	1055	0.01797	0.22551
	1060	0.01817	0.21866
	1065	0.01662	0.2108
	1070	0.01517	0.2035
	1075	0.0149	0.19557
	1080	0.01446	0.18868
	1085	0.01557	0.18194
	1090	0.01663	0.17545
	1095	0.01683	0.16902
	1100	0.01732	0.16147
	1105	0.0178	0.15403
	1110	0.0178	0.14632
	1115	0.01706	0.13862
	1120	0.01635	0.13056
	1125	0.01442	0.12027
	1130	0.01299	0.1121
	1135	0.01096	0.10244
	1140	0.00864	0.09243
	1145	0.00693	0.08296
	1150	0.00555	0.07397
	1155	0.0041	0.06652
	1160	0.00342	0.06055
	1165	0.003	0.05613
	1170	0.0033	0.05442
	1175	0.00276	0.05066
	1180	0.00281	0.04839
	1185	0.00264	0.04596
	1190	0.00269	0.0443
	1195	0.00263	0.04167
	1200	0.00187	0.04008
	1205	0.00232	0.03753
	1210	0.00218	0.03577
	1215	0.00223	0.03427
	1220	0.0019	0.03227
	1225	0.00214	0.03107
	1230	0.00192	0.02921
	1235	0.00162	0.02793
	1240	0.00193	0.02662
	1245	0.00172	0.02536
	1250	0.00186	0.02432
	1255	0.0015	0.02316
	1260	0.00156	0.02245
	1265	0.00138	0.02137
	1270	0.00129	0.01995
	1275	0.00135	0.01902
	1280	0.00133	0.01782
	1285	0.00139	0.01678
	1290	0.000925713	0.016
	1295	0.00113	0.01495
	1300	0.000970569	0.01392
	1305	0.0011	0.0132
	1310	0.00101	0.01217
	1315	0.000856816	0.01143
	1320	0.000776	0.01059
	1325	0.000762927	0.00978
	1330	0.000685417	0.00899
	1335	0.000546164	0.00799
	1340	0.000909898	0.00752
	1345	0.000464024	0.00709
	1350	0.000454459	0.00632
	1355	0.000503238	0.00552
	1360	0.000435002	0.00489
	1365	0.000594087	0.00444
	1370	0.000581486	0.00386
	1375	0.000516201	0.00329
	1380	0.000137011	0.00238
	1385	0.000341355	0.00129
	1390	0.00013208	0.000887336
	1395	7.99205e-05	0.000542506
	1400	0.000176972	4.43543e-06
	1405	0.000174339	-0.000478419
	1410	7.64348e-05	-0.000198765
	1415	0.000169785	-0.000264681
	1420	-1.86444e-05	-0.0002014
	1425	-1.84388e-05	-5.45314e-05
	1430	-1.82505e-05	8.00111e-05
	1435	0.000207976	0.000243553
	1440	0.000116523	0.000311413
	1445	0.000115562	0.000506003
	1450	7.05661e-05	0.000471021
	1455	7.00637e-05	0.000604872
	1460	0.000113059	0.000648719
	1465	6.91223e-05	0.000729832
	1470	2.57685e-05	0.000845627
	1475	6.83057e-05	0.000961582
	1480	2.5481e-05	0.00107
	1485	0.000109853	0.00121
	1490	6.72604e-05	0.00136
	1495	0.000276193	0.00137
	1500	0.000191684	0.00146

[truncated: 2 more sheets: FigureS31, FigureS32]
