# Supplementary material for: Ultra-photostable small-molecule dyes facilitate near-infrared biophotonics
Source: Nat Commun. 2024 Mar 22;15:2593. doi: 10.1038/s41467-024-46853-0 (PMC10960032; doi:10.1038/s41467-024-46853-0)
Supplement: Supplementary file 8 — Source Data [file 41467_2024_46853_MOESM8_ESM.zip › Source_Data_Figure_2.xlsx]

## Sheet: Figure2c
	Wavelength (nm)	Normalized absorbance
		AF2	AF3	AF11	AF14
	1300	--	--	0.000110302	0
	1295	--	--	0.000441209	0.00073046
	1290	--	--	0.000330907	0.00131
	1285	--	--	0.000661813	0.00219
	1280	--	--	0.000330907	0.00234
	1275	--	--	0.000330907	0.00292
	1270	--	--	0.000330907	0.00453
	1265	--	--	0.000551511	0.00672
	1260	--	--	0.000330907	0.0073
	1255	--	--	0.000220604	0.00906
	1250	--	--	0.000330907	0.01227
	1245	--	--	0	0.0149
	1240	--	--	0.000882418	0.01987
	1235	--	--	0.000772116	0.02527
	1230	--	--	0.00099272	0.03053
	1225	--	--	0.000772116	0.03769
	1220	--	--	0.000772116	0.04543
	1215	--	--	0.0011	0.05595
	1210	--	--	0.00099272	0.06793
	1205	--	--	0.00099272	0.08298
	1200	--	--	0.0011	0.10153
	1195	--	--	0.00121	0.12316
	1190	--	--	0.00176	0.14828
	1185	--	--	0.0021	0.17663
	1180	--	--	0.00232	0.21096
	1175	--	--	0.00265	0.24967
	1170	--	--	0.00276	0.29394
	1165	--	--	0.00232	0.34244
	1160	--	--	0.00176	0.39445
	1155	--	--	0.00243	0.45055
	1150	--	--	0.00397	0.51614
	1145	--	--	0.00298	0.58817
	1140	--	--	0.00265	0.65902
	1135	--	--	0.00353	0.72739
	1130	--	--	0.00507	0.78948
	1125	--	--	0.00695	0.8469
	1120	--	--	0.00971	0.89934
	1115	--	--	0.01147	0.94244
	1110	--	--	0.01434	0.97604
	1105	--	--	0.01853	0.99576
	1100	0.00357	0	0.02405	1
	1095	0.00519	0.00426	0.03088	0.99284
	1090	0.00616	0.00744	0.04004	0.97443
	1085	0.00487	0.00985	0.05162	0.9477
	1080	0.00389	0.01237	0.06684	0.9157
	1075	0.00389	0.01415	0.0867	0.87743
	1070	0.00681	0.01689	0.11218	0.83389
	1065	0.00746	0.02124	0.14394	0.79094
	1060	0.00909	0.02922	0.18288	0.74653
	1055	0.01233	0.03771	0.23086	0.70446
	1050	0.01233	0.04978	0.28932	0.66399
	1045	0.01395	0.06479	0.35672	0.62513
	1040	0.0133	0.0839	0.43448	0.59036
	1035	0.01622	0.10864	0.51732	0.55895
	1030	0.01849	0.1398	0.60413	0.53148
	1025	0.02239	0.17724	0.69126	0.50869
	1020	0.02758	0.22234	0.7762	0.4916
	1015	0.02888	0.27494	0.85242	0.47889
	1010	0.03407	0.33848	0.91529	0.47071
	1005	0.04023	0.4311	0.96206	0.46662
	1000	0.04543	0.53385	0.98974	0.46691
	995	0.05224	0.63155	1	0.47056
	990	0.06165	0.72058	0.99471	0.47772
	985	0.07073	0.80116	0.97783	0.48634
	980	0.08371	0.87026	0.94838	0.49525
	975	0.09637	0.92521	0.91374	0.50431
	970	0.10837	0.96568	0.8758	0.5122
	965	0.1207	0.98996	0.83455	0.51585
	960	0.13822	1	0.79362	0.51731
	955	0.15834	0.9937	0.7537	0.51161
	950	0.18267	0.97955	0.71796	0.5011
	945	0.21188	0.95374	0.68553	0.48561
	940	0.23848	0.92075	0.65608	0.46589
	935	0.26606	0.8817	0.63578	0.44164
	930	0.29753	0.84373	0.62133	0.41432
	925	0.33387	0.80632	0.61449	0.38598
	920	0.37476	0.76935	0.61571	0.35822
	915	0.41953	0.73773	0.62233	0.33075
	910	0.46982	0.71093	0.63711	0.30299
	905	0.52758	0.69053	0.65762	0.27743
	900	0.58501	0.67913	0.68023	0.25493
	895	0.64504	0.67616	0.70075	0.23375
	890	0.69857	0.68025	0.7152	0.21563
	885	0.74951	0.69158	0.72524	0.20088
	880	0.79883	0.70896	0.72722	0.18802
	875	0.83907	0.72943	0.72071	0.17721
	870	0.86697	0.75256	0.70218	0.1683
	865	0.89844	0.77377	0.67726	0.15968
	860	0.92797	0.8024	0.63854	0.14931
	855	0.98735	0.84098	0.59144	0.13718
	850	0.97696	0.81929	0.54787	0.13514
	845	0.97307	0.79006	0.49989	0.1271
	840	0.96755	0.75245	0.46106	0.12812
	835	0.96171	0.71014	0.4272	0.11804
	830	0.9562	0.66057	0.39621	0.11147
	825	0.96139	0.60989	0.3715	0.10095
	820	0.95814	0.56373	0.34944	0.09218
	815	0.96269	0.5199	0.33002	0.08181
	810	0.96593	0.48004	0.31568	0.07334
	805	0.97631	0.44653	0.30576	0.0637
	800	0.98864	0.41759	0.29373	0.05727
	795	0.9987	0.39352	0.28204	0.05391
	790	1	0.37289	0.27046	0.04894
	785	0.99611	0.35776	0.2559	0.04427
	780	0.98929	0.34646	0.23991	0.04061
	775	0.97469	0.33406	0.2216	0.03579
	770	0.94841	0.31915	0.20042	0.03243
	765	0.91759	0.30319	0.18068	0.03097
	760	0.88871	0.28433	0.16358	0.02936
	755	0.85821	0.26175	0.14383	0.02717
	750	0.8196	0.23942	0.12707	0.02513
	745	0.78391	0.21693	0.11295	0.02148
	740	0.74724	0.19442	0.10104	0.01987
	735	0.71577	0.17276	0.09012	0.01885
	730	0.6804	0.15333	0.08063	0.01797
	725	0.64893	0.13692	0.07335	0.01519
	720	0.61908	0.1228	0.06673	0.01476
	715	0.58598	0.10985	0.06	--
	710	0.56035	0.09781	0.05405	--
	705	0.53082	0.08892	0.04787	--
	700	0.49903	0.08115	0.04346	--
	695	0.46885	0.07245	0.03827	--
	690	0.43835	0.06497	0.03364	--
	685	0.40688	0.05851	0.02901	--
	680	0.37541	0.05123	0.0246	--
	675	0.34653	0.04547	0.02129	--
	670	0.31765	0.03906	0.01787	--
	665	0.29072	0.03358	0.015	--
	660	0.26476	0.02932	0.01346	--
	655	0.2414	0.02445	0.01191	--
	650	0.22064	0.02058	0.00982	--
	645	0.19922	0.01777	0.00838	--
	640	0.17975	0.01609	0.00794	--
	635	0.16223	0.01412	0.00673	--
	630	0.14698	0.01192	0.00529	--
	625	0.12979	0.01034	0.00485	--
	620	0.11648	0.00838	0.00419	--
	615	0.10156	0.00686	0.00375	--
	610	0.09085	0.00532	0.00309	--
	605	0.07949	0.00448	0.00309	--
	600	0.06879	0.00403	0.00342	--
	595	0.0597	0.00421	--	--
	590	0.05127	0.00405	--	--
	585	0.04283	0.00403	--	--
	580	0.03602	0.00389	--	--
	575	0.03018	0.00356	--	--
	570	0.02563	0.00335	--	--
	565	0.02012	0.00383	--	--
	560	0.0172	0.00324	--	--
	555	0.01233	0.00377	--	--
	550	0.00779	0.00393	--	--
	545	0.00519	--	--	--
	540	0.00357	--	--	--
	535	0.0013	--	--	--
	530	0	--	--	--

## Sheet: Figure2d
	Wavelength (nm)	Normalized absorbance
		AF2	AF3	AF11	AF14
	850	0	0.01335	--	--
	851	0.00458	0.00504	--	--
	852	0.00685	0.003	--	--
	853	0.0125	0.00714	--	--
	854	0.01358	0.01329	--	--
	855	0.02478	0.00511	--	--
	856	0.02576	0.01122	--	--
	857	0.03339	0.00517	--	--
	858	0.03209	0.00319	--	--
	859	0.04178	0.01517	--	--
	860	0.05027	0.00524	--	--
	861	0.05211	0.00527	--	--
	862	0.06362	0.00725	--	--
	863	0.07391	0.00533	--	--
	864	0.08086	0.00728	--	--
	865	0.09088	0.00921	--	--
	866	0.09546	0.01681	--	--
	867	0.10828	0.01109	--	--
	868	0.1209	0.01482	--	--
	869	0.12819	0.01293	--	--
	870	0.14044	0	--	--
	871	0.15138	0.01287	--	--
	872	0.16311	0.01465	--	--
	873	0.1766	0.01461	--	--
	874	0.18787	0.01812	--	--
	875	0.20768	0.01628	--	--
	876	0.21267	0.01622	--	--
	877	0.22807	0.01617	--	--
	878	0.23842	0.01267	--	--
	879	0.25702	0.01605	--	--
	880	0.27712	0.01937	--	--
	881	0.28756	0.01928	--	--
	882	0.30694	0.02416	--	--
	883	0.32953	0.02074	--	--
	884	0.35076	0.01738	--	--
	885	0.35906	0.02376	--	--
	886	0.3724	0.02202	--	--
	887	0.39764	0.02348	--	--
	888	0.41107	0.01551	--	--
	889	0.42844	0.02321	--	--
	890	0.44709	0.02461	--	--
	891	0.46934	0.02445	--	--
	892	0.48605	0.0258	--	--
	893	0.50395	0.03009	--	--
	894	0.52542	0.02693	--	--
	895	0.54149	0.02674	--	--
	896	0.5583	0.03377	--	--
	897	0.57465	0.02924	--	--
	898	0.60146	0.03045	--	--
	899	0.62296	0.03023	--	--
	900	0.64387	0.03139	0.01042	--
	901	0.66126	0.02977	0	--
	902	0.68925	0.03898	0.00801	--
	903	0.70681	0.03463	0.00384	--
	904	0.72738	0.04223	0.01753	--
	905	0.74867	0.03792	0.01724	--
	906	0.76445	0.04018	0.01119	--
	907	0.77969	0.03856	0.0129	--
	908	0.79646	0.04452	0.01268	--
	909	0.82019	0.04411	0.01804	--
	910	0.83636	0.04985	0.01592	--
	911	0.84831	0.04939	0.01385	--
	912	0.86705	0.05253	0.0226	--
	913	0.8871	0.0544	0.01516	--
	914	0.89931	0.05035	0.01139	--
	915	0.90586	0.0545	0.00945	--
	916	0.92375	0.0597	0.0144	--
	917	0.93596	0.06251	0.01077	--
	918	0.94762	0.06299	0.02061	--
	919	0.95568	0.06345	0.01202	--
	920	0.96627	0.06715	0.01669	--
	921	0.97219	0.06975	0.01643	--
	922	0.98244	0.07013	0.01618	--
	923	0.98755	0.07577	0.02381	--
	924	0.99113	0.08231	0.02815	--
	925	0.99094	0.08145	0.02312	--
	926	0.99168	0.08575	0.01821	--
	927	0.9927	0.09194	0.02397	--
	928	0.99235	0.09498	0.02064	--
	929	0.99174	0.09694	0.0218	--
	930	0.99463	0.10273	0.02438	--
	931	0.99958	0.1056	0.02406	--
	932	1	0.10934	0.02374	--
	933	0.99394	0.11769	0.02623	--
	934	0.98675	0.12303	0.02309	--
	935	0.97897	0.13101	0.03104	--
	936	0.96572	0.13521	0.02656	--
	937	0.962	0.1411	0.02621	--
	938	0.96159	0.14416	0.03254	--
	939	0.95463	0.15154	0.02948	--
	940	0.94711	0.16047	0.03432	--
	941	0.94264	0.16592	0.03651	--
	942	0.94422	0.17123	0.03737	--
	943	0.93763	0.17894	0.04074	--
	944	0.9268	0.19151	0.04278	--
	945	0.91784	0.19714	0.04352	--
	946	0.90863	0.20687	0.04428	--
	947	0.89313	0.21393	0.04623	--
	948	0.88087	0.22243	0.05175	--
	949	0.8784	0.23313	0.05238	--
	950	0.86968	0.24752	0.05298	--
	951	0.86064	0.25168	0.05362	--
	952	0.85204	0.26504	0.05657	--
	953	0.84091	0.27658	0.06061	--
	954	0.83743	0.2894	0.06685	--
	955	0.83846	0.30344	0.06844	--
	956	0.83344	0.31235	0.06766	--
	957	0.82181	0.33433	0.07463	--
	958	0.81429	0.34406	0.07706	--
	959	0.79994	0.37161	0.08483	--
	960	0.7869	0.38703	0.09242	--
	961	0.78095	0.3995	0.09816	--
	962	0.77853	0.41036	0.09853	--
	963	0.77607	0.42315	0.10309	--
	964	0.76972	0.43224	0.10967	--
	965	0.76263	0.44395	0.10888	--
	966	0.75527	0.45484	0.11309	--
	967	0.74793	0.46822	0.11924	--
	968	0.73912	0.48402	0.12124	--
	969	0.73035	0.49614	0.1302	--
	970	0.72859	0.51597	0.14099	--
	971	0.72639	0.53129	0.14284	--
	972	0.72088	0.54566	0.15248	--
	973	0.71501	0.5656	0.15808	--
	974	0.70701	0.58324	0.16067	--
	975	0.69835	0.59926	0.16894	--
	976	0.69169	0.62021	0.18092	--
	977	0.68749	0.63827	0.18516	--
	978	0.68155	0.6541	0.1968	--
	979	0.67357	0.67768	0.20544	--
	980	0.66868	0.6885	0.21117	--
	981	0.66205	0.70058	0.22236	--
	982	0.65443	0.72089	0.23245	--
	983	0.65217	0.733	0.24146	--
	984	0.6502	0.74842	0.25568	--
	985	0.64589	0.76649	0.26432	--
	986	0.63883	0.77715	0.27478	--
	987	0.63567	0.78875	0.28944	--
	988	0.63089	0.8065	0.29952	--
	989	0.62293	0.81816	0.31202	--
	990	0.61977	0.83358	0.32688	--
	991	0.61897	0.84896	0.33651	--
	992	0.61658	0.86406	0.34935	--
	993	0.61292	0.87774	0.36281	--
	994	0.60771	0.89059	0.37522	--
	995	0.60161	0.89931	0.38659	--
	996	0.59898	0.90689	0.39867	--
	997	0.59633	0.91974	0.41543	--
	998	0.59276	0.92745	0.42949	--
	999	0.588	0.9355	0.44573	--
	1000	0.58413	0.94442	0.45689	0.00501
	1001	0.58207	0.95049	0.47131	0.00438
	1002	0.57562	0.95746	0.48866	0.00379
	1003	0.5695	0.96529	0.50808	0.00324
	1004	0.56771	0.97086	0.52019	0.00273
	1005	0.56561	0.97421	0.53674	0.00227
	1006	0.56378	0.97487	0.55302	0.00185
	1007	0.55882	0.97391	0.56521	0.00147
	1008	0.55724	0.98096	0.57568	0.00114
	1009	0.55451	0.98833	0.59872	0.000847016
	1010	0.55287	0.99351	0.61542	0.000598651
	1011	0.55245	0.99732	0.6372	0.000393164
	1012	0.54954	1	0.64685	0.000230555
	1013	0.54609	0.99914	0.66581	0.000110825
	1014	0.54557	0.99334	0.69245	3.39734e-05
	1015	0.53863	0.97836	0.70567	0
	1016	0.53397	0.97284	0.72096	0.000385371
	1017	0.53379	0.97111	0.73386	0.000570758
	1018	0.5307	0.97592	0.75004	0.000536529
	1019	0.52967	0.97824	0.76453	0.000468474
	1020	0.52604	0.97531	0.78433	0.00057202
	1021	0.52416	0.96302	0.79583	0.00068738
	1022	0.52151	0.95174	0.81124	0.000925125
	1023	0.52212	0.94692	0.82774	0.00111
	1024	0.51942	0.94616	0.84463	0.00155
	1025	0.51497	0.94804	0.8565	0.00191
	1026	0.51107	0.94853	0.87156	0.00214
	1027	0.50987	0.94271	0.88433	0.00254
	1028	0.50474	0.93599	0.89752	0.00292
	1029	0.50061	0.92709	0.90388	0.00357
	1030	0.49816	0.92084	0.91333	0.00432
	1031	0.49676	0.91563	0.92275	0.00518
	1032	0.49248	0.90481	0.9326	0.00616
	1033	0.49175	0.89791	0.94479	0.0073
	1034	0.49146	0.88762	0.95165	0.00831
	1035	0.48856	0.87823	0.95769	0.0094
	1036	0.48628	0.87084	0.96701	0.01078
	1037	0.48237	0.86015	0.97488	0.01209
	1038	0.47894	0.85076	0.97885	0.0137
	1039	0.47596	0.83938	0.98636	0.0153
	1040	0.4723	0.82807	0.99063	0.01685
	1041	0.47039	0.81472	0.99454	0.01852
	1042	0.46692	0.79987	0.99711	0.0204
	1043	0.46588	0.79194	0.99778	0.02218
	1044	0.46416	0.78683	0.99716	0.02401
	1045	0.46046	0.77541	1	0.02593
	1046	0.45685	0.76734	0.99704	0.02787
	1047	0.45453	0.7597	0.99286	0.02975
	1048	0.45051	0.75054	0.9927	0.03168
	1049	0.44713	0.73914	0.99362	0.03387
	1050	0.44565	0.72821	0.99843	0.03612
	1051	0.44262	0.72256	0.99897	0.03835
	1052	0.43856	0.71805	0.99264	0.0408
	1053	0.43698	0.71354	0.99079	0.04307
	1054	0.43334	0.70828	0.98553	0.04573
	1055	0.42991	0.70154	0.9808	0.04851
	1056	0.42686	0.69182	0.97809	0.05171
	1057	0.42401	0.6829	0.96879	0.05514
	1058	0.41977	0.67367	0.96386	0.05884
	1059	0.41634	0.66487	0.9589	0.06277
	1060	0.41233	0.65612	0.95339	0.06654
	1061	0.40983	0.64658	0.94818	0.07068
	1062	0.40617	0.63922	0.93979	0.07482
	1063	0.40465	0.62946	0.93039	0.079
	1064	0.40119	0.62116	0.91636	0.08338
	1065	0.39736	0.61188	0.90449	0.08793
	1066	0.3911	0.59989	0.89162	0.09283
	1067	0.38695	0.59005	0.8824	0.09788
	1068	0.37965	0.57893	0.86766	0.10325
	1069	0.37594	0.56958	0.85605	0.10857
	1070	0.37279	0.56332	0.84502	0.11411
	1071	0.37061	0.55641	0.83357	0.12002
	1072	0.36624	0.54989	0.82269	0.12612
	1073	0.36226	0.54241	0.81335	0.13217
	1074	0.35975	0.53466	0.80504	0.1387
	1075	0.35759	0.52405	0.79483	0.1452
	1076	0.35313	0.51386	0.78229	0.1516
	1077	0.34888	0.50568	0.77176	0.15826
	1078	0.34553	0.49883	0.76035	0.16505
	1079	0.34009	0.49362	0.74808	0.17196
	1080	0.33401	0.48906	0.73542	0.17895
	1081	0.33054	0.48443	0.72321	0.1862
	1082	0.32675	0.48075	0.71248	0.19399
	1083	0.32366	0.47647	0.70183	0.20204
	1084	0.3177	0.4719	0.69126	0.21076
	1085	0.31365	0.46429	0.68076	0.21966
	1086	0.31158	0.45813	0.66832	0.22896
	1087	0.31069	0.4511	0.66049	0.23833
	1088	0.30729	0.44472	0.65002	0.24796
	1089	0.30392	0.44047	0.64096	0.2578
	1090	0.30056	0.43625	0.63107	0.26754
	1091	0.29684	0.43279	0.6228	0.27745
	1092	0.29411	0.42816	0.61326	0.28732
	1093	0.29011	0.42502	0.6016	0.29739
	1094	0.28774	0.41956	0.59352	0.30769
	1095	0.28441	0.4153	0.58548	0.31806
	1096	0.28244	0.41143	0.57462	0.32866
	1097	0.27858	0.40816	0.56512	0.33948
	1098	0.27412	0.40603	0.55654	0.35082
	1099	0.27093	0.40193	0.55183	0.36238
	1100	0.26715	0.39756	0.54377	0.37437
	1101	0.26332	0.39531	0.53636	0.38643
	1102	0.2606	0.39306	0.52734	0.39865
	1103	0.25773	0.38915	0.51921	0.41095
	1104	0.25443	0.38664	0.51196	0.42351
	1105	0.2513	0.38414	0.50311	0.43589
	1106	0.24943	0.3787	0.49687	0.448
	1107	0.24638	0.3733	0.48945	0.46007
	1108	0.24349	0.36956	0.48087	0.47205
	1109	0.24047	0.36262	0.47396	0.48411
	1110	0.23658	0.36348	0.46869	0.49606
	1111	0.23334	0.36276	0.46033	0.50818
	1112	0.23143	0.36203	0.45678	0.52077
	1113	0.22823	0.36129	0.4493	0.53365
	1114	0.2246	0.35976	0.44344	0.54685
	1115	0.22058	0.35665	0.43684	0.56001
	1116	0.21863	0.35493	0.42882	0.57335
	1117	0.21697	0.35243	0.42472	0.58659
	1118	0.21391	0.34969	0.41795	0.60004
	1119	0.21128	0.34798	0.41237	0.61321
	1120	0.20895	0.34626	0.40797	0.62594
	1121	0.20594	0.34253	0.40284	0.63822
	1122	0.20226	0.34184	0.39661	0.65035
	1123	0.19929	0.33863	0.39117	0.66234
	1124	0.1973	0.33668	0.38651	0.67383
	1125	0.19464	0.33499	0.3804	0.68532
	1126	0.19341	0.33312	0.37627	0.69714
	1127	0.19136	0.33028	0.37179	0.70956
	1128	0.18946	0.32842	0.36806	0.72204
	1129	0.18757	0.32609	0.36327	0.73438
	1130	0.18463	0.32424	0.35814	0.74637
	1131	0.18173	0.3234	0.35562	0.75799
	1132	0.17819	0.32232	0.35059	0.76933
	1133	0.17625	0.3229	0.34632	0.78004
	1134	0.17419	0.32251	0.34206	0.79017
	1135	0.17123	0.31904	0.33854	0.79941
	1136	0.16858	0.31822	0.33438	0.80778
	1137	0.16749	0.31622	0.332	0.8155
	1138	0.16538	0.31492	0.32788	0.8231
	1139	0.16328	0.31293	0.32379	0.83077
	1140	0.16081	0.31072	0.32075	0.83854
	1141	0.15887	0.30851	0.31842	0.84647
	1142	0.15657	0.30609	0.31542	0.85448
	1143	0.15428	0.30368	0.31243	0.86221
	1144	0.15188	0.30127	0.31013	0.86962
	1145	0.14974	0.29933	0.30582	0.87642
	1146	0.14804	0.29704	0.30398	0.88293
	1147	0.14598	0.29565	0.30015	0.8886
	1148	0.14417	0.29403	0.29701	0.89383
	1149	0.14299	0.29154	0.29487	0.89821
	1150	0.14072	0.28819	0.29143	0.90215
	1151	0.1393	0.28571	0.28831	0.90563
	1152	0.13789	0.28475	0.28748	0.90941
	1153	0.13506	0.28508	0.28438	0.91343
	1154	0.13331	0.28561	0.28195	0.91767
	1155	0.13205	0.28527	0.28016	0.92227
	1156	0.13092	0.28515	0.2784	0.92758
	1157	0.12863	0.28418	0.2779	0.93329
	1158	0.12705	0.28236	0.27614	0.93885
	1159	0.12606	0.28138	0.27344	0.94443
	1160	0.12587	0.27811	0.27325	0.94948
	1161	0.12435	0.27743	0.27128	0.95412
	1162	0.12364	0.27592	0.27054	0.95818
	1163	0.12179	0.27523	0.26919	0.96198
	1164	0.12109	0.27372	0.26936	0.96597
	1165	0.11904	0.27222	0.2683	0.97041
	1166	0.11899	0.27418	0.27133	0.9753
	1167	0.11871	0.27573	0.27406	0.98022
	1168	0.11922	0.27689	0.27589	0.98525
	1169	0.11939	0.27824	0.27772	0.99
	1170	0.11979	0.27939	0.27956	0.99399
	1171	0.11899	0.27909	0.27793	0.99704
	1172	0.1173	0.27611	0.27691	0.9991
	1173	0.11573	0.27376	0.27436	1
	1174	0.11461	0.27141	0.27364	0.99955
	1175	0.11317	0.26847	0.27261	0.99785
	1176	0.11218	0.26585	0.27211	0.99533
	1177	0.11052	0.26404	0.27101	0.99223
	1178	0.10954	0.26223	0.26902	0.98927
	1179	0.10878	0.26004	0.26881	0.98606
	1180	0.109	0.25785	0.26742	0.98247
	1181	0.10763	0.25532	0.26703	0.97839
	1182	0.10638	0.25379	0.26605	0.974
	1183	0.10513	0.25225	0.26623	0.96907
	1184	0.10421	0.25014	0.2635	0.96343
	1185	0.10266	0.24862	0.26309	0.95739
	1186	0.10147	0.24431	0.26191	0.95113
	1187	0.10051	0.24099	0.2616	0.94397
	1188	0.09902	0.23902	0.26014	0.93599
	1189	0.09785	0.23631	0.26009	0.9276
	1190	0.09701	0.2353	0.2592	0.91925
	1191	0.09586	0.2345	0.26	0.91146
	1192	0.09493	0.23296	0.25716	0.90446
	1193	0.0939	0.23197	0.25572	0.89826
	1194	0.09287	0.23192	0.25318	0.89241
	1195	0.09145	0.22908	0.25147	0.88643
	1196	0.09067	0.22708	0.24987	0.87987
	1197	0.09	0.2249	0.24909	0.87261
	1198	0.08933	0.22219	0.24803	0.86505
	1199	0.08806	0.22077	0.24861	0.8572
	1200	0.0874	0.21681	0.24727	0.84897
	1201	0.08682	0.21609	0.24617	0.84059
	1202	0.08555	0.21375	0.24453	0.83188
	1203	0.08469	0.21071	0.24289	0.82302
	1204	0.08373	0.20823	0.23993	0.81389
	1205	0.08288	0.20628	0.2399	0.80518
	1206	0.08147	0.20441	0.23782	0.79713
	1207	0.08055	0.20238	0.23707	0.78937
	1208	0.08012	0.20017	0.23475	0.7816
	1209	0.07912	0.19781	0.23452	0.77341
	1210	0.07841	0.19632	0.23324	0.76506
	1211	0.07762	0.19436	0.23176	0.75677
	1212	0.07702	0.19241	0.23002	0.74815
	1213	0.07624	0.19098	0.22829	0.73959
	1214	0.07593	0.1887	0.22708	0.73112
	1215	0.07515	0.18491	0.22586	0.72278
	1216	0.07355	0.18234	0.22391	0.71465
	1217	0.07306	0.18113	0.22272	0.70677
	1218	0.07267	0.17959	0.22078	0.69971
	1219	0.07137	0.17739	0.21934	0.69356
	1220	0.07025	0.17603	0.21841	0.68821
	1221	0.07061	0.1737	0.21626	0.68307
	1222	0.06968	0.17236	0.21337	0.67778
	1223	0.06858	0.17087	0.21198	0.67177
	1224	0.06821	0.1689	0.2123	0.66511
	1225	0.06766	0.16628	0.2092	0.65818
	1226	0.06678	0.1647	0.20885	0.65109
	1227	0.06608	0.16119	0.20705	0.64411
	1228	0.06511	0.15947	0.20501	0.63739
	1229	0.06468	0.1576	0.20275	0.63081
	1230	0.06408	0.15558	0.19882	0.62439
	1231	0.06357	0.15421	0.19658	0.61782
	1232	0.06253	0.15284	0.19482	0.61089
	1233	0.06246	0.15132	0.19543	0.6037
	1234	0.06186	0.15043	0.19321	0.59627
	1235	0.06118	0.14971	0.19264	0.589
	1236	0.06043	0.14775	0.19138	0.58179
	1237	0.05976	0.14642	0.18967	0.57445
	1238	0.05927	0.14541	0.18819	0.56712
	1239	0.05836	0.14302	0.18534	0.55968
	1240	0.0577	0.14157	0.18388	0.55228
	1241	0.05715	0.13954	0.18156	0.54476
	1242	0.0571	0.13737	0.17971	0.5373
	1243	0.05655	0.13657	0.17741	0.53049
	1244	0.05542	0.13427	0.17693	0.52425
	1245	0.05488	0.13289	0.17352	0.51839
	1246	0.05469	0.1317	0.17266	0.51287
	1247	0.05384	0.12962	0.17135	0.50751
	1248	0.05274	0.128	0.16826	0.5024
	1249	0.05215	0.12698	0.16741	0.49724
	1250	0.05204	0.12538	0.16568	0.492
	1251	0.05154	0.12395	0.16356	0.48652
	1252	0.0508	0.12297	0.16254	0.4806
	1253	0.05055	0.122	0.16087	0.47427
	1254	0.0499	0.11987	0.15898	0.46817
	1255	0.04957	0.11905	0.15646	0.46238
	1256	0.04934	0.11756	0.15445	0.45707
	1257	0.04864	0.11665	0.15374	0.45238
	1258	0.04809	0.11517	0.15152	0.44808
	1259	0.04747	0.11412	0.14932	0.44385
	1260	0.04733	0.1128	0.14819	0.4396
	1261	0.04696	0.11165	0.14627	0.43532
	1262	0.04589	0.11051	0.14584	0.4311
	1263	0.04529	0.10824	0.14308	0.42699
	1264	0.04446	0.10725	0.14054	0.42276
	1265	0.04449	0.10585	0.13843	0.41836
	1266	0.04399	0.10574	0.13721	0.4139
	1267	0.04396	0.10366	0.13641	0.40937
	1268	0.04315	0.10271	0.1352	0.40482
	1269	0.04265	0.10219	0.13295	0.40025
	1270	0.04192	0.1011	0.13216	0.39598
	1271	0.04182	0.0999	0.13056	0.3921
	1272	0.04133	0.09912	0.12918	0.38862
	1273	0.04085	0.09806	0.12822	0.38531
	1274	0.04037	0.09714	0.12622	0.38217
	1275	0.04034	0.09596	0.12445	0.37901
	1276	0.03979	0.09451	0.12288	0.37569
	1277	0.03939	0.09361	0.12154	0.37223
	1278	0.03921	0.09312	0.12019	0.36865
	1279	0.03852	0.09209	0.11804	0.36495
	1280	0.03782	0.09147	0.11732	0.36127
	1281	0.03757	0.09072	0.11597	0.35761
	1282	0.0371	0.0901	0.11424	0.35403
	1283	0.03664	0.08907	0.1117	0.35065
	1284	0.03624	0.08859	0.11138	0.34764
	1285	0.03607	0.08771	0.10967	0.3447
	1286	0.03539	0.08656	0.10855	0.342
	1287	0.03559	0.08661	0.10764	0.33925
	1288	0.03505	0.08547	0.10613	0.33623
	1289	0.03415	0.08553	0.10562	0.33303
	1290	0.03377	0.08452	0.10511	0.32984
	1291	0.03368	0.08326	0.10263	0.32673
	1292	0.03315	0.08213	0.10055	0.32364
	1293	0.03291	0.08179	0.09888	0.3206
	1294	0.03224	0.08119	0.09858	0.31757
	1295	0.03222	0.07994	0.09789	0.31468
	1296	0.03213	0.07909	0.09622	0.31198
	1297	0.03154	0.0785	0.09534	0.30945
	1298	0.03116	0.07777	0.09349	0.30701
	1299	0.03107	0.0768	0.09301	0.30446
	1300	0.03077	0.07583	0.09137	0.30178
	1301	0.03011	0.07498	0.0901	0.29914
	1302	0.02974	0.07438	0.08921	0.29664
	1303	0.0295	0.07354	0.08833	0.29434
	1304	0.02934	0.07346	0.08594	0.29231
	1305	0.02897	0.073	0.08526	0.29029
	1306	0.02839	0.07292	0.08366	0.28813
	1307	0.02817	0.07259	0.08281	0.286
	1308	0.02766	0.07214	0.08233	0.28408
	1309	0.02785	0.07157	0.08149	0.28237
	1310	0.02749	0.07112	0.0814	0.28079
	1311	0.02727	0.07067	0.08112	0.27926
	1312	0.02685	0.07023	0.0801	0.27781
	1313	0.02649	0.06979	0.07835	0.27644
	1314	0.0262	0.06935	0.07862	0.27528
	1315	0.02599	0.06854	0.07743	0.27431
	1316	0.02577	0.06884	0.07643	0.27357
	1317	0.02535	0.06743	0.0758	0.2727
	1318	0.02534	0.06688	0.07499	0.27166
	1319	0.02533	0.06633	0.074	0.27074
	1320	0.02485	0.06638	0.07247	0.26997
	1321	0.0251	0.06571	0.07239	0.26931
	1322	0.02455	0.0654	0.07141	0.26866
	1323	0.02414	0.06438	0.07132	0.26784
	1324	0.02413	0.06454	0.07017	0.2669
	1325	0.02386	0.06447	0.07009	0.26592
	1326	0.02378	0.06394	0.06895	0.26497
	1327	0.02325	0.06328	0.06799	0.26412
	1328	0.02336	0.06251	0.06791	0.26333
	1329	0.02322	0.06292	0.06749	0.26247
	1330	0.02295	0.06169	0.06584	0.26162
	1331	0.02262	0.0615	0.06524	0.26093
	1332	0.02222	0.06178	0.06446	0.2603
	1333	0.02208	0.06136	0.06421	0.25963
	1334	0.02238	0.06105	0.06361	0.25887
	1335	0.02187	0.0603	0.06285	0.25785
	1336	0.02141	0.06022	0.0614	0.25665
	1337	0.02127	0.0598	0.06114	0.25531
	1338	0.02082	0.05916	0.06038	0.25397
	1339	0.02062	0.05841	0.05963	0.25249
	1340	0.02092	0.05845	0.05904	0.25093
	1341	0.02034	0.05781	0.05877	0.24929
	1342	0.01977	0.05705	0.05801	0.24768
	1343	0.01957	0.05686	0.05742	0.2461
	1344	0.01949	0.05655	0.05666	0.24447
	1345	0.01954	0.05603	0.05591	0.24264
	1346	0.01892	0.05584	0.05434	0.24048
	1347	0.01866	0.05521	0.05409	0.23801
	1348	0.01841	0.05469	0.0527	0.23554
	1349	0.01822	0.05396	0.05165	0.23318
	1350	0.01785	0.05378	0.05157	0.23086
	1351	0.0176	0.05305	0.04988	0.22852
	1352	0.01723	0.05244	0.04868	0.22626
	1353	0.01728	0.05204	0.04828	0.22405
	1354	0.0168	0.05111	0.04726	0.22207
	1355	0.01644	0.05093	0.04639	0.22025
	1356	0.01608	0.04991	0.04648	0.21845
	1357	0.01561	0.05015	0.04484	0.21669
	1358	0.01549	0.04945	0.04461	0.21487
	1359	0.01519	0.04917	0.04361	0.21298
	1360	0.01485	0.04869	0.04293	0.21123
	1361	0.01428	0.0474	0.04227	0.2097
	1362	0.01445	0.04724	0.04222	0.20842
	1363	0.01417	0.04677	0.04125	0.20745
	1364	0.01394	0.04641	0.04029	0.20662
	1365	0.01378	0.04596	0.0398	0.20582
	1366	0.01355	0.0457	0.0393	0.20507
	1367	0.01339	0.04535	0.03836	0.2043
	1368	0.01339	0.04499	0.03832	0.20353
	1369	0.01317	0.04425	0.03842	0.20273
	1370	0.01307	0.04429	0.03823	0.20187
	1371	0.01307	0.04406	0.03746	0.20094
	1372	0.01275	0.04333	0.03758	0.19998
	1373	0.01265	0.0429	0.03668	0.19903
	1374	0.01266	0.04316	0.03636	0.19803
	1375	0.01245	0.04273	0.03633	0.19703
	1376	0.01219	0.04279	0.03573	0.1961
	1377	0.01193	0.04266	0.03527	0.19532
	1378	0.01194	0.04233	0.03468	0.19466
	1379	0.0119	0.04239	0.03465	0.19391
	1380	0.01196	0.04197	0.03435	0.19303
	1381	0.01171	0.04147	0.03419	0.19195
	1382	0.01151	0.04154	0.0339	0.19072
	1383	0.01137	0.04123	0.03333	0.18938
	1384	0.01122	0.04065	0.03304	0.18809
	1385	0.01108	0.04062	0.03304	0.18682
	1386	0.01089	0.04024	0.03303	0.18556
	1387	0.01075	0.04013	0.03193	0.18434
	1388	0.01077	0.03956	0.03151	0.18315
	1389	0.01058	0.03945	0.03124	0.18207
	1390	0.01039	0.03925	0.03138	0.18116
	1391	0.01036	0.03915	0.03098	0.18026
	1392	0.01028	0.03887	0.03072	0.17939
	1393	0.01025	0.03831	0.03005	0.17846
	1394	0.01007	0.03813	0.02993	0.17742
	1395	0.00994	0.03785	0.0294	0.17638
	1396	0.01006	0.03776	0.02942	0.17533
	1397	0.00983	0.0374	0.02931	0.1743
	1398	0.0096	0.03758	0.0288	0.17332
	1399	0.00958	0.03687	0.02882	0.17238
	1400	0.0093	0.03687	0.02844	0.17144
	1401	0.00947	0.03661	0.02768	0.17051
	1402	0.00916	0.03635	0.02797	0.16962
	1403	0.00923	0.03654	0.02734	0.16864
	1404	0.00901	0.03645	0.0275	0.16756
	1405	0.00903	0.0362	0.02805	0.16648
	1406	0.00872	0.03595	0.02692	0.16539
	1407	0.00861	0.03562	0.02722	0.16428
	1408	0.00868	0.03564	0.02635	0.16316
	1409	0.00837	0.03548	0.02601	0.16203
	1410	0.00821	0.03481	0.02566	0.16092
	1411	0.00857	0.035	0.02558	0.1599
	1412	0.00832	0.03468	0.02563	0.15899
	1413	0.00815	0.03419	0.02567	0.15824
	1414	0.008	0.03412	0.02508	0.15758
	1415	0.00798	0.03397	0.02487	0.1568
	1416	0.00787	0.03383	0.0248	0.1559
	1417	0.00804	0.03377	0.0241	0.15496
	1418	0.00779	0.03355	0.02428	0.15402
	1419	0.00754	0.03332	0.02483	0.15314
	1420	0.00775	0.03302	0.02438	0.15235
	1421	0.00751	0.0328	0.02419	0.15155
	1422	0.00768	0.03299	0.02362	0.15081
	1423	0.00748	0.03286	0.02393	0.15009
	1424	0.00737	0.03247	0.02349	0.14939
	1425	0.00727	0.03267	0.02367	0.14869
	1426	0.0073	0.03188	0.02324	0.14788
	1427	0.00697	0.03208	0.02256	0.14705
	1428	0.00714	0.03162	0.02238	0.14625
	1429	0.00699	0.03174	0.02269	0.1455
	1430	0.00702	0.03161	0.02251	0.14479
	1431	0.00692	0.03116	0.02294	0.1441
	1432	0.00695	0.03121	0.02203	0.14342
	1433	0.00685	0.03084	0.02247	0.14257
	1434	0.0067	0.03056	0.02193	0.14166
	1435	0.00696	0.03093	0.02237	0.14084
	1436	0.00659	0.03073	0.02171	0.14002
	1437	0.00672	0.03053	0.02166	0.13918
	1438	0.00657	0.03049	0.02101	0.13829
	1439	0.00647	0.03005	0.02084	0.13737
	1440	0.00629	0.03025	0.02043	0.13643
	1441	0.00619	0.02982	0.02038	0.13567
	1442	0.00627	0.02986	0.02034	0.13484
	1443	0.00621	0.02951	0.01946	0.13396
	1444	0.00603	0.02948	0.01941	0.133
	1445	0.00602	0.02904	0.02021	0.13198
	1446	0.0057	0.02917	0.01921	0.13103
	1447	0.00578	0.02922	0.01965	0.13013
	1448	0.0056	0.02887	0.01985	0.12929
	1449	0.00564	0.02876	0.01909	0.12843
	1450	0.00576	0.02849	0.01882	0.12746
	1451	0.00589	0.02878	0.01949	0.12633
	1452	0.00588	0.02812	0.01827	0.12516
	1453	0.00557	0.02826	0.01847	0.1239
	1454	0.00547	0.02768	0.01785	0.12262
	1455	0.00547	0.02734	0.01828	0.12133
	1456	0.00542	0.02723	0.01825	0.12012
	1457	0.00524	0.02713	0.01821	0.11902
	1458	0.00532	0.02718	0.01841	0.11799
	1459	0.00518	0.02661	0.01768	0.11695
	1460	0.00504	0.02674	0.01799	0.11587
	1461	0.005	0.02656	0.01715	0.11472
	1462	0.00486	0.02615	0.01688	0.11348
	1463	0.00486	0.02597	0.01673	0.1121
	1464	0.00481	0.02587	0.0167	0.11076
	1465	0.00485	0.02577	0.01702	0.1095
	1466	0.00467	0.02529	0.01653	0.10831
	1467	0.00479	0.02519	0.01569	0.1072
	1468	0.00458	0.02525	0.01601	0.1062
	1469	0.00436	0.02469	0.01564	0.10526
	1470	0.00448	0.02498	0.01538	0.1044
	1471	0.00448	0.02481	0.01559	0.10361
	1472	0.00435	0.02456	0.01464	0.10276
	1473	0.00413	0.02477	0.01519	0.10185
	1474	0.00434	0.02429	0.01471	0.10086
	1475	0.00421	0.02428	0.01468	0.09991
	1476	0.00412	0.02372	0.0142	0.09899
	1477	0.00399	0.02402	0.01475	0.09807
	1478	0.0039	0.02369	0.01404	0.0972
	1479	0.00394	0.02345	0.01391	0.09629
	1480	0.00381	0.02344	0.01389	0.09539
	1481	0.00402	0.0235	0.01364	0.09454
	1482	0.0038	0.02333	0.01339	0.0937
	1483	0.00367	0.02332	0.01337	0.09288
	1484	0.00375	0.02307	0.01289	0.0921
	1485	0.00358	0.02306	0.01265	0.09139
	1486	0.00358	0.02274	0.01274	0.09064
	1487	0.00362	0.02243	0.01261	0.08977
	1488	0.0037	0.02211	0.01236	0.08881
	1489	0.00353	0.0221	0.01189	0.08779
	1490	0.00353	0.02224	0.01176	0.08682
	1491	0.00332	0.02192	0.01174	0.0859
	1492	0.00336	0.02206	0.01218	0.08508
	1493	0.00319	0.02182	0.01171	0.08433
	1494	0.00335	0.02166	0.01192	0.08372
	1495	0.0031	0.02173	0.01145	0.0831
	1496	0.00306	0.02141	0.01144	0.08247
	1497	0.0031	0.02171	0.01108	0.08182
	1498	0.00305	0.02117	0.01107	0.08114
	1499	0.00305	0.02123	0.01083	0.08043
	1500	0.00284	0.02115	0.01037	0.07976
	1501	0.00301	0.02077	0.01047	0.07904
	1502	0.00263	0.02068	0.01045	0.07835
	1503	0.0028	0.02082	0.01066	0.07762
	1504	0.00292	0.02081	0.0102	0.0769
	1505	0.00283	0.0208	0.01008	0.07624
	1506	0.00279	0.02057	0.00962	0.07562
	1507	0.00275	0.02027	0.01039	0.07504
	1508	0.00271	0.02018	0.00949	0.07446
	1509	0.00254	0.0201	0.01014	0.07387
	1510	0.0025	0.02002	0.00969	0.07328
	1511	0.0025	0.02024	0.00923	0.07268
	1512	0.00258	0.01993	0.00933	0.07203
	1513	0.00245	0.01993	0.00943	0.07137
	1514	0.00254	0.01962	0.00887	0.07068
	1515	0.00233	0.01984	0.00897	0.06999
	1516	0.00241	0.01968	0.00885	0.06925
	1517	0.00241	0.01953	0.00884	0.06854
	1518	0.00237	0.01967	0.0085	0.06789
	1519	0.00245	0.01929	0.00893	0.06729
	1520	0.00228	0.01951	0.00859	0.06675
	1521	0.00232	0.01921	0.00825	0.06628
	1522	0.00224	0.01898	0.00802	0.06582
	1523	0.00228	0.01898	0.00845	0.06529
	1524	0.00224	0.01882	0.00845	0.06475
	1525	0.00228	0.01897	0.00822	0.06417
	1526	0.00216	0.01881	0.00788	0.06357
	1527	0.00208	0.01852	0.00776	0.06296
	1528	0.00199	0.01866	0.00809	0.06231
	1529	0.00187	0.01873	0.00819	0.06171
	1530	0.00195	0.01858	0.00807	0.06111
	1531	0.00199	0.01857	0.00817	0.0605
	1532	0.00199	0.01864	0.00762	0.05992
	1533	0.00215	0.01871	0.00794	0.05935
	1534	0.00207	0.01834	0.00782	0.0588
	1535	0.00199	0.01848	0.00727	0.05826
	1536	0.00195	0.01833	0.00737	0.05774
	1537	0.00203	0.01818	0.00715	0.05719
	1538	0.00175	0.0181	0.00714	0.05666
	1539	0.00203	0.01832	0.00724	0.05612
	1540	0.00195	0.01809	0.00724	0.05559
	1541	0.00191	0.01824	0.00734	0.055
	1542	0.00178	0.01787	0.00701	0.0544
	1543	0.00182	0.01772	0.00679	0.05384
	1544	0.00178	0.01801	0.00667	0.05333
	1545	0.00194	0.01778	0.00612	0.0529
	1546	0.00186	0.01785	0.00644	0.05247
	1547	0.00178	0.01785	0.0072	0.0521
	1548	0.00174	0.01792	0.00643	0.05172
	1549	0.0019	0.01763	0.00654	0.05134
	1550	0.00178	0.01733	0.0061	0.05098
	1551	--	--	--	0.05064
	1552	--	--	--	0.05028
	1553	--	--	--	0.04986
	1554	--	--	--	0.04946
	1555	--	--	--	0.04902
	1556	--	--	--	0.04854
	1557	--	--	--	0.04806
	1558	--	--	--	0.04759
	1559	--	--	--	0.04717
	1560	--	--	--	0.04675
	1561	--	--	--	0.04632
	1562	--	--	--	0.04595
	1563	--	--	--	0.04559
	1564	--	--	--	0.04523
	1565	--	--	--	0.04485
	1566	--	--	--	0.04444
	1567	--	--	--	0.04402
	1568	--	--	--	0.0436
	1569	--	--	--	0.04313
	1570	--	--	--	0.04265
	1571	--	--	--	0.04212
	1572	--	--	--	0.04168
	1573	--	--	--	0.04124
	1574	--	--	--	0.04081
	1575	--	--	--	0.04045
	1576	--	--	--	0.0401
	1577	--	--	--	0.03978
	1578	--	--	--	0.03945
	1579	--	--	--	0.03911
	1580	--	--	--	0.0388
	1581	--	--	--	0.03844
	1582	--	--	--	0.03803
	1583	--	--	--	0.03761
	1584	--	--	--	0.03716
	1585	--	--	--	0.03674
	1586	--	--	--	0.0364
	1587	--	--	--	0.03607
	1588	--	--	--	0.03575
	1589	--	--	--	0.03544
	1590	--	--	--	0.03513
	1591	--	--	--	0.03484
	1592	--	--	--	0.03455
	1593	--	--	--	0.03428
	1594	--	--	--	0.03401
	1595	--	--	--	0.03376
	1596	--	--	--	0.03351
	1597	--	--	--	0.03327
	1598	--	--	--	0.03304
	1599	--	--	--	0.03282
	1600	--	--	--	0.03261

## Sheet: Figure2e-f
	amine motif	Calculated VIE (eV)	Absorption maxima (nm)	Normalized Peak	Normalized Shoulder	Peak/shoulder ratio
	AF1	9.546	800	0.7125	0.4482	0.62905
	AF2	8.806	847	1	0.9873	0.9873
	AF3	8.323	959	0.841	1	1.18906
	AF5	8.127	966	0.785	1	1.27389
	AF6	8.287	962	0.8449	1	1.18357
	AF7	8.902	946	0.8614	0.9047	1.05027
	AF8	8.164	968	0.7743	1	1.29149
	AF9	8.098	966	0.7948	1	1.25818
	AF10	7.813	973	0.7433	1	1.34535
	AF12	7.123	965	0.7857	1	1.27275
	AF13	6.916	1045	0.6773	1	1.47645
	AF14	7.078	1101	0.5173	1	1.93311
